# Supplementary material for: The Genetic Basis of Host Preference and Resting Behavior in the Major African Malaria Vector, Anopheles arabiensis
Source: PLoS Genet. 2016 Sep 15;12(9):e1006303. doi: 10.1371/journal.pgen.1006303 (PMC5025075; doi:10.1371/journal.pgen.1006303)
Supplement: S1 Table — This is a table of all wild-caught An. arabiensis with associated metadata. (XLSX) [file pgen.1006303.s001.xlsx]

## Sheet: S1_bloodmeal_data
Table S1. Blood meal analysis by site
banked_sample_id	collection_date	collection_site	country	collection_site_lat	collection_site_long	species	sex	food_state	BloodMeal	CollectionMethod	RestingBehavior	Scott	NGS	NGS_Barcode
11SLUP0049	2011-11-18	Lupiro	Tanzania	-8.38	36.6691	Anopheles arabiensis	f	Full	Human	Resting Box Outdoor	Outdoor	AR
11SLUP0050	2011-11-18	Lupiro	Tanzania	-8.38	36.6691	Anopheles arabiensis	f	Full	Human	Resting Box Outdoor	Outdoor	AR
11SLUP0051	2011-11-18	Lupiro	Tanzania	-8.38	36.6691	Anopheles arabiensis	f	Partial	Dog	Resting Box Outdoor	Outdoor	AR
11SLUP0053	2011-11-18	Lupiro	Tanzania	-8.38	36.6691	Anopheles arabiensis	f	Partial	Dog	Resting Box Outdoor	Outdoor	AR
11SLUP0059	2011-11-18	Lupiro	Tanzania	-8.38	36.6691	Anopheles arabiensis	f	Full	Human	Resting Box Outdoor	Outdoor	AR
11SLUP0183	2011-11-19	Lupiro	Tanzania	-8.38	36.6691	Anopheles arabiensis	f	Full	Human	Aspirator-Indoor	Indoor	AR
11SLUP0184	2011-11-19	Lupiro	Tanzania	-8.38	36.6691	Anopheles arabiensis	f	Full	Goat	Aspirator-Indoor	Indoor	AR
11SLUP0185	2011-11-19	Lupiro	Tanzania	-8.38	36.6691	Anopheles arabiensis	f	Full	Dog	Aspirator-Indoor	Indoor	AR
11SLUP0187	2011-11-19	Lupiro	Tanzania	-8.38	36.6691	Anopheles arabiensis	f	Partial	cattle	Aspirator-Indoor	Indoor	AR
11SLUP0191	2011-11-19	Lupiro	Tanzania	-8.38	36.6691	Anopheles arabiensis	f	Full	cattle	Resting Box Outdoor	Outdoor	AR
11SLUP0193	2011-11-19	Lupiro	Tanzania	-8.38	36.6691	Anopheles arabiensis	f	Full	Mixed Dog-Pig	Resting Box Outdoor	Outdoor	AR
11SLUP0194	2011-11-19	Lupiro	Tanzania	-8.38	36.6691	Anopheles arabiensis	f	Full	Mixed Dog-Human	Resting Box Outdoor	Outdoor	AR
11SLUP0197	2011-11-19	Lupiro	Tanzania	-8.38	36.6691	Anopheles arabiensis	f	Partial	Mixed Cattle-Dog	Resting Box Outdoor	Outdoor	AR
11LUPS0401	2011-11-29	Lupiro	Tanzania	-8.38	36.6691	Anopheles arabiensis	f	Full	Human	Aspirator-Indoor	Indoor	AR
11LUPS0402	2011-11-29	Lupiro	Tanzania	-8.38	36.6691	Anopheles arabiensis	f	Partial	Dog	Aspirator-Indoor	Indoor	AR
11LUPS0409	2011-11-29	Lupiro	Tanzania	-8.38	36.6691	Anopheles arabiensis	f	Full	Dog	Resting Box Outdoor	Outdoor	AR
11LUPS0410	2011-11-29	Lupiro	Tanzania	-8.38	36.6691	Anopheles arabiensis	f	Full	Goat	Resting Box Outdoor	Outdoor	AR
11LUPS0411	2011-11-29	Lupiro	Tanzania	-8.38	36.6691	Anopheles arabiensis	f	Full	cattle	Resting Box Outdoor	Outdoor	AR
11LUPS0412	2011-11-29	Lupiro	Tanzania	-8.38	36.6691	Anopheles arabiensis	f	Full	cattle	Resting Box Outdoor	Outdoor	AR
11LUPS0413	2011-11-29	Lupiro	Tanzania	-8.38	36.6691	Anopheles arabiensis	f	Full	Dog	Resting Box Outdoor	Outdoor	AR
11LUPS0414	2011-11-29	Lupiro	Tanzania	-8.38	36.6691	Anopheles arabiensis	f	Full	Dog	Resting Box Outdoor	Outdoor	AR
11LUPS0415	2011-11-29	Lupiro	Tanzania	-8.38	36.6691	Anopheles arabiensis	f	Full	Dog	Resting Box Outdoor	Outdoor	AR
11LUPS0416	2011-11-29	Lupiro	Tanzania	-8.38	36.6691	Anopheles arabiensis	f	Full	Human	Resting Box Outdoor	Outdoor	AR
11LUPS0417	2011-11-29	Lupiro	Tanzania	-8.38	36.6691	Anopheles arabiensis	f	Full	Dog	Resting Box Outdoor	Outdoor	AR
11LUPS0418	2011-11-29	Lupiro	Tanzania	-8.38	36.6691	Anopheles arabiensis	f	Full	Human	Resting Box Outdoor	Outdoor	AR
11LUPS0419	2011-11-29	Lupiro	Tanzania	-8.38	36.6691	Anopheles arabiensis	f	Full	Goat	Resting Box Outdoor	Outdoor	AR
11LUPS0420	2011-11-29	Lupiro	Tanzania	-8.38	36.6691	Anopheles arabiensis	f	Full	Dog	Resting Box Outdoor	Outdoor	AR
11LUPS0422	2011-11-29	Lupiro	Tanzania	-8.38	36.6691	Anopheles arabiensis	f	Partial	Human	Resting Box Outdoor	Outdoor	AR
11LUPS0638	2011-11-30	Lupiro	Tanzania	-8.38	36.6691	Anopheles arabiensis	f	Full	Dog	Aspirator-Outdoor	Indoor	AR
11LUPS0639	2011-11-30	Lupiro	Tanzania	-8.38	36.6691	Anopheles arabiensis	f	Full	Dog	Aspirator-Outdoor	Indoor	AR
11LUPS0640	2011-11-30	Lupiro	Tanzania	-8.38	36.6691	Anopheles arabiensis	f	Full	cattle	Aspirator-Outdoor	Indoor	AR
11LUPS0641	2011-11-30	Lupiro	Tanzania	-8.38	36.6691	Anopheles arabiensis	f	Full	Dog	Aspirator-Outdoor	Indoor	AR
11LUPS0642	2011-11-30	Lupiro	Tanzania	-8.38	36.6691	Anopheles arabiensis	f	Full	Human	Aspirator-Outdoor	Indoor	AR
11LUPS0643	2011-11-30	Lupiro	Tanzania	-8.38	36.6691	Anopheles arabiensis	f	Full	Human	Aspirator-Outdoor	Indoor	AR
11LUPS0644	2011-11-30	Lupiro	Tanzania	-8.38	36.6691	Anopheles arabiensis	f	Partial	Dog	Aspirator-Outdoor	Indoor	AR
11LUPS0645	2011-11-30	Lupiro	Tanzania	-8.38	36.6691	Anopheles arabiensis	f	Partial	Mixed Dog-Human	Aspirator-Outdoor	Indoor	AR
11LUPS0646	2011-11-30	Lupiro	Tanzania	-8.38	36.6691	Anopheles arabiensis	f	Partial	cattle	Aspirator-Outdoor	Indoor	AR
11LUPS0647	2011-11-30	Lupiro	Tanzania	-8.38	36.6691	Anopheles arabiensis	f	Partial	Human	Aspirator-Outdoor	Indoor	AR
11LUPS0648	2011-11-30	Lupiro	Tanzania	-8.38	36.6691	Anopheles arabiensis	f	Partial	Human	Aspirator-Outdoor	Indoor	AR
11LUPS0649	2011-11-30	Lupiro	Tanzania	-8.38	36.6691	Anopheles arabiensis	f	Partial	Human	Aspirator-Outdoor	Indoor	AR
11LUPS0650	2011-11-30	Lupiro	Tanzania	-8.38	36.6691	Anopheles arabiensis	f	Partial	Human	Aspirator-Outdoor	Indoor	AR
11LUPS0651	2011-11-30	Lupiro	Tanzania	-8.38	36.6691	Anopheles arabiensis	f	Partial	Human	Aspirator-Outdoor	Indoor	AR
11LUPS0715	2011-12-01	Lupiro	Tanzania	-8.38	36.6691	Anopheles arabiensis	f	Full	Human	Aspirator-Indoor	Indoor	AR
11LUPS0716	2011-12-01	Lupiro	Tanzania	-8.38	36.6691	Anopheles arabiensis	f	Full	Human	Aspirator-Indoor	Indoor	AR
11LUPS0717	2011-12-01	Lupiro	Tanzania	-8.38	36.6691	Anopheles arabiensis	f	Full	Human	Aspirator-Indoor	Indoor	AR
11LUPS0718	2011-12-01	Lupiro	Tanzania	-8.38	36.6691	Anopheles arabiensis	f	Full	Mixed Dog-Human	Aspirator-Indoor	Indoor	AR
11LUPS0719	2011-12-01	Lupiro	Tanzania	-8.38	36.6691	Anopheles arabiensis	f	Full	Human	Aspirator-Indoor	Indoor	AR
11LUPS0720	2011-12-01	Lupiro	Tanzania	-8.38	36.6691	Anopheles arabiensis	f	Full	Human	Aspirator-Indoor	Indoor	AR
11LUPS0721	2011-12-01	Lupiro	Tanzania	-8.38	36.6691	Anopheles arabiensis	f	Full	Human	Aspirator-Indoor	Indoor	AR
11LUPS0722	2011-12-01	Lupiro	Tanzania	-8.38	36.6691	Anopheles arabiensis	f	Full	Dog	Aspirator-Indoor	Indoor	AR
11LUPS0723	2011-12-01	Lupiro	Tanzania	-8.38	36.6691	Anopheles arabiensis	f	Full	Human	Aspirator-Indoor	Indoor	AR
11LUPS0724	2011-12-01	Lupiro	Tanzania	-8.38	36.6691	Anopheles arabiensis	f	Partial	Human	Aspirator-Indoor	Indoor	AR
11LUPS0726	2011-12-01	Lupiro	Tanzania	-8.38	36.6691	Anopheles arabiensis	f	Partial	Pig	Aspirator-Indoor	Indoor	AR
2012L_MINE_001	2012-01-01	Minepa	Tanzania	-8.257	36.6816	Anopheles arabiensis	f	Full fed	Cattle	Aspirator-Indoor	Indoor	AR	Yes	1
2012L_MINE_002	2012-01-01	Minepa	Tanzania	-8.257	36.6816	Anopheles arabiensis	f	Full fed	Cattle	Aspirator-Indoor	Indoor	AR
2012L_MINE_003	2012-01-01	Minepa	Tanzania	-8.257	36.6816	Anopheles arabiensis	f	Full fed	Cattle	Aspirator-Indoor	Indoor	AR	No	1
2012L_MINE_004	2012-01-01	Minepa	Tanzania	-8.257	36.6816	Anopheles arabiensis	f	Full fed	Human	Bucket-close	Outdoor	AR
2012L_MINE_005	2012-01-01	Minepa	Tanzania	-8.257	36.6816	Anopheles arabiensis	f	Full fed	Goat	Bucket-close	Outdoor	AR
2012L_MINE_006	2012-01-01	Minepa	Tanzania	-8.257	36.6816	Anopheles arabiensis	f	Full fed	Cattle	Aspirator-Indoor	Indoor	AR
2012L_MINE_007	2012-01-01	Minepa	Tanzania	-8.257	36.6816	Anopheles arabiensis	f	Full fed	Dog	Bucket-far	Outdoor	AR
2012L_MINE_008	2012-01-01	Minepa	Tanzania	-8.257	36.6816	Anopheles arabiensis	f	Full fed	Cattle	Aspirator-Cow	Indoor	AR
2012L_MINE_009	2012-01-01	Minepa	Tanzania	-8.257	36.6816	Anopheles arabiensis	f	Full fed	Cattle	Aspirator-Cow	Indoor	AR
2012L_MINE_010	2012-01-01	Minepa	Tanzania	-8.257	36.6816	Anopheles arabiensis	f	Full fed	Cattle	Aspirator-Cow	Indoor	AR
2012L_MINE_011	2012-01-01	Minepa	Tanzania	-8.257	36.6816	Anopheles arabiensis	f	Full fed	Cattle	Aspirator-Cow	Indoor	AR
2012L_MINE_012	2012-01-01	Minepa	Tanzania	-8.257	36.6816	Anopheles arabiensis	f	Full fed	Cattle	Aspirator-Cow	Indoor	AR
2012L_MINE_013	2012-01-01	Minepa	Tanzania	-8.257	36.6816	Anopheles arabiensis	f	Full fed	Cattle	Aspirator-Cow	Indoor	AR
2012L_MINE_014	2012-01-01	Minepa	Tanzania	-8.257	36.6816	Anopheles arabiensis	f	Full fed	Cattle	Aspirator-Cow	Indoor	AR
2012L_MINE_015	2012-01-01	Minepa	Tanzania	-8.257	36.6816	Anopheles arabiensis	f	Full fed	Cattle	Aspirator-Cow	Indoor	AR
2012L_MINE_016	2012-01-01	Minepa	Tanzania	-8.257	36.6816	Anopheles arabiensis	f	Full fed	Cattle	Aspirator-Cow	Indoor	AR
2012L_MINE_017	2012-01-01	Minepa	Tanzania	-8.257	36.6816	Anopheles arabiensis	f	Full fed	Cattle	Aspirator-Cow	Indoor	AR
2012L_MINE_018	2012-01-01	Minepa	Tanzania	-8.257	36.6816	Anopheles arabiensis	f	Full fed	Cattle	Aspirator-Cow	Indoor	AR
2012L_MINE_019	2012-01-01	Minepa	Tanzania	-8.257	36.6816	Anopheles arabiensis	f	Full fed	Cattle	Aspirator-Cow	Indoor	AR
2012L_MINE_020	2012-01-01	Minepa	Tanzania	-8.257	36.6816	Anopheles arabiensis	f	Full fed	Cattle	Aspirator-Cow	Indoor	AR
2012L_MINE_021	2012-01-01	Minepa	Tanzania	-8.257	36.6816	Anopheles arabiensis	f	Full fed	Mixed Dog-Human	Aspirator-Cow	Indoor	AR
2012L_MINE_022	2012-01-01	Minepa	Tanzania	-8.257	36.6816	Anopheles arabiensis	f	Full fed	Cattle	Aspirator-Cow	Indoor	AR
2012L_MINE_023	2012-01-01	Minepa	Tanzania	-8.257	36.6816	Anopheles arabiensis	f	Full fed	Mixed Cattle-Human	Aspirator-Cow	Indoor	AR
2012L_MINE_024	2012-01-01	Minepa	Tanzania	-8.257	36.6816	Anopheles arabiensis	f	Full fed	Cattle	Aspirator-Cow	Indoor	AR
2012L_MINE_025	2012-01-01	Minepa	Tanzania	-8.257	36.6816	Anopheles arabiensis	f	Full fed	Cattle	Bucket-Far	Outdoor	AR
2012L_MINE_026	2012-01-01	Minepa	Tanzania	-8.257	36.6816	Anopheles arabiensis	f	Full fed	Cattle	Bucket-Far	Outdoor	AR
2012L_MINE_027	2012-01-01	Minepa	Tanzania	-8.257	36.6816	Anopheles arabiensis	f	Full fed	Cattle	Bucket-Far	Outdoor	AR
2012L_MINE_028	2012-01-01	Minepa	Tanzania	-8.257	36.6816	Anopheles arabiensis	f	Full fed	Cattle	Bucket-Far	Outdoor	AR
2012L_MINE_029	2012-01-01	Minepa	Tanzania	-8.257	36.6816	Anopheles arabiensis	f	Full fed	Cattle	Bucket-Far	Outdoor	AR
2012L_MINE_030	2012-01-01	Minepa	Tanzania	-8.257	36.6816	Anopheles arabiensis	f	Partially fed	Cattle	Bucket-close	Outdoor	AR
2012L_MINE_031	2012-01-01	Minepa	Tanzania	-8.257	36.6816	Anopheles arabiensis	f	Partially fed	Dog	Bucket-close	Outdoor	AR
2012L_MINE_032	2012-01-01	Minepa	Tanzania	-8.257	36.6816	Anopheles arabiensis	f	Full fed	Cattle	Bucket-close	Outdoor	AR
2012L_MINE_033	2012-01-01	Minepa	Tanzania	-8.257	36.6816	Anopheles arabiensis	f	Full fed	Cattle	Bucket-close	Outdoor	AR
2012L_MINE_034	2012-01-01	Minepa	Tanzania	-8.257	36.6816	Anopheles arabiensis	f	Full fed	Cattle	Bucket-close	Outdoor	AR
2012L_MINE_035	2012-01-01	Minepa	Tanzania	-8.257	36.6816	Anopheles arabiensis	f	Full fed	Cattle	Bucket-close	Outdoor	AR
2012L_MINE_036	2012-01-01	Minepa	Tanzania	-8.257	36.6816	Anopheles arabiensis	f	Full fed	Human	Bucket-close	Outdoor	AR
2012L_MINE_037	2012-01-01	Minepa	Tanzania	-8.257	36.6816	Anopheles arabiensis	f	Full fed	Cattle	Bucket-close	Outdoor	AR
2012L_MINE_038	2012-01-01	Minepa	Tanzania	-8.257	36.6816	Anopheles arabiensis	f	Full fed	Cattle	Bucket-close	Outdoor	AR
2012L_MINE_039	2012-01-01	Minepa	Tanzania	-8.257	36.6816	Anopheles arabiensis	f	Full fed	Cattle	Bucket-close	Outdoor	AR
2012L_MINE_040	2012-01-01	Minepa	Tanzania	-8.257	36.6816	Anopheles arabiensis	f	Partially fed	Human	Bucket-far	Outdoor	AR	No	10
2012L_MINE_041	2012-01-01	Minepa	Tanzania	-8.257	36.6816	Anopheles arabiensis	f	Partially fed	Dog	Bucket-far	Outdoor	AR
2012L_MINE_042	2012-01-01	Minepa	Tanzania	-8.257	36.6816	Anopheles arabiensis	f	Full fed	Dog	Bucket-far	Outdoor	AR
2012L_MINE_043	2012-01-01	Minepa	Tanzania	-8.257	36.6816	Anopheles arabiensis	f	Full fed	Mixed-Chicken/Dog	Bucket-far	Outdoor	AR
2012L_MINE_044	2012-01-01	Minepa	Tanzania	-8.257	36.6816	Anopheles arabiensis	f	Full fed	Dog	Bucket-far	Outdoor	AR
2012L_MINE_046	2012-01-01	Minepa	Tanzania	-8.257	36.6816	Anopheles arabiensis	f	Partially fed	Cattle	Aspirator-Cow	Indoor	AR
2012L_MINE_047	2012-01-01	Minepa	Tanzania	-8.257	36.6816	Anopheles arabiensis	f	Label says unfed	chicken	Aspirator-Cow	Indoor	AR
2012L_MINE_048	2012-01-01	Minepa	Tanzania	-8.257	36.6816	Anopheles arabiensis	f	Full fed	Cattle	Aspirator-Cow	Indoor	AR
2012L_MINE_049	2012-01-01	Minepa	Tanzania	-8.257	36.6816	Anopheles arabiensis	f	Full fed	Cattle	Bucket-close	Outdoor	AR
2012L_MINE_050	2012-01-01	Minepa	Tanzania	-8.257	36.6816	Anopheles arabiensis	f	Full fed	Cattle	Bucket-close	Outdoor	AR
2012L_MINE_052	2012-01-01	Minepa	Tanzania	-8.257	36.6816	Anopheles arabiensis	f	Full fed	Cattle	Bucket-close	Outdoor	AR
2012L_MINE_053	2012-01-01	Minepa	Tanzania	-8.257	36.6816	Anopheles arabiensis	f	Full fed	Cattle	Bucket-close	Outdoor	AR
2012L_MINE_054	2012-01-01	Minepa	Tanzania	-8.257	36.6816	Anopheles arabiensis	f	Full fed	Cattle	Bucket-close	Outdoor	AR
2012L_MINE_055	2012-01-01	Minepa	Tanzania	-8.257	36.6816	Anopheles arabiensis	f	Full fed	Cattle	Bucket-close	Outdoor	AR
2012L_MINE_056	2012-01-01	Minepa	Tanzania	-8.257	36.6816	Anopheles arabiensis	f	Partially fed	Pig	Bucket-close	Outdoor	AR
2012L_MINE_057	2012-01-01	Minepa	Tanzania	-8.257	36.6816	Anopheles arabiensis	f	Full fed	Cattle	Bucket-far	Outdoor	AR
2012L_MINE_058	2012-01-01	Minepa	Tanzania	-8.257	36.6816	Anopheles arabiensis	f	Full fed	Cattle	Bucket-far	Outdoor	AR
2012L_MINE_059	2012-01-01	Minepa	Tanzania	-8.257	36.6816	Anopheles arabiensis	f	Full fed	Cattle	Bucket-far	Outdoor	AR
2012L_MINE_060	2012-01-01	Minepa	Tanzania	-8.257	36.6816	Anopheles arabiensis	f	Full fed	Dog	Bucket-far	Outdoor	AR
2012L_MINE_061	2012-01-01	Minepa	Tanzania	-8.257	36.6816	Anopheles arabiensis	f	Full fed	Dog	Bucket-far	Outdoor	AR
2012L_MINE_062	2012-01-01	Minepa	Tanzania	-8.257	36.6816	Anopheles arabiensis	f	Full fed	Dog	Bucket-close	Outdoor	AR
2012L_MINE_063	2012-01-01	Minepa	Tanzania	-8.257	36.6816	Anopheles arabiensis	f	Partially fed	Dog	Bucket-far	Outdoor	AR
2012L_MINE_064	2012-01-01	Minepa	Tanzania	-8.257	36.6816	Anopheles arabiensis	f	Full fed	Mixed Dog-Goat	Bucket-far	Outdoor	AR
2012L_MINE_065	2012-01-01	Minepa	Tanzania	-8.257	36.6816	Anopheles arabiensis	f	Partially fed	Cattle	Bucket-close	Outdoor	AR
2012L_MINE_066	2012-01-01	Minepa	Tanzania	-8.257	36.6816	Anopheles arabiensis	f	Full fed	Cattle	Bucket-close	Outdoor	AR
2012L_MINE_067	2012-01-01	Minepa	Tanzania	-8.257	36.6816	Anopheles arabiensis	f	Full fed	Cattle	Bucket-close	Outdoor	AR
2012L_MINE_068	2012-01-01	Minepa	Tanzania	-8.257	36.6816	Anopheles arabiensis	f	Full fed	Cattle	Bucket-close	Outdoor	AR
2012L_MINE_069	2012-01-01	Minepa	Tanzania	-8.257	36.6816	Anopheles arabiensis	f	Full fed	Cattle	Bucket-close	Outdoor	AR
2012L_MINE_070	2012-01-01	Minepa	Tanzania	-8.257	36.6816	Anopheles arabiensis	f	Full fed	Cattle	Bucket-close	Outdoor	AR
2012L_MINE_071	2012-01-01	Minepa	Tanzania	-8.257	36.6816	Anopheles arabiensis	f	Full fed	Cattle	Bucket-close	Outdoor	AR
2012L_MINE_072	2012-01-01	Minepa	Tanzania	-8.257	36.6816	Anopheles arabiensis	f	Full fed	Cattle	Bucket-close	Outdoor	AR
2012L_MINE_073	2012-01-01	Minepa	Tanzania	-8.257	36.6816	Anopheles arabiensis	f	Full fed	Cattle	Bucket-close	Outdoor	AR
2012L_MINE_074	2012-01-01	Minepa	Tanzania	-8.257	36.6816	Anopheles arabiensis	f	Full fed	Cattle	Bucket-close	Outdoor	AR
2012L_MINE_075	2012-01-01	Minepa	Tanzania	-8.257	36.6816	Anopheles arabiensis	f	Full fed	Cattle	Bucket-close	Outdoor	AR
2012L_MINE_076	2012-01-01	Minepa	Tanzania	-8.257	36.6816	Anopheles arabiensis	f	Full fed	Cattle	Bucket-close	Outdoor	AR
2012L_MINE_077	2012-01-01	Minepa	Tanzania	-8.257	36.6816	Anopheles arabiensis	f	Full fed	Cattle	Bucket-close	Outdoor	AR
2012L_MINE_078	2012-01-01	Minepa	Tanzania	-8.257	36.6816	Anopheles arabiensis	f	Full fed	Cattle	Bucket-close	Outdoor	AR
2012L_MINE_079	2012-01-01	Minepa	Tanzania	-8.257	36.6816	Anopheles arabiensis	f	Full fed	Cattle	Bucket-close	Outdoor	AR
2012L_MINE_081	2012-01-01	Minepa	Tanzania	-8.257	36.6816	Anopheles arabiensis	f	Partially fed	Cattle	Aspirator-Indoor	Indoor	AR
2012L_MINE_082	2012-01-01	Minepa	Tanzania	-8.257	36.6816	Anopheles arabiensis	f	Full fed	Cattle	Aspirator-Indoor	Indoor	AR
2012L_MINE_083	2012-01-01	Minepa	Tanzania	-8.257	36.6816	Anopheles arabiensis	f	Full fed	Cattle	Aspirator-Indoor	Indoor	AR
2012L_MINE_084	2012-01-01	Minepa	Tanzania	-8.257	36.6816	Anopheles arabiensis	f	Full fed	Cattle	Aspirator-Indoor	Indoor	AR
2012L_MINE_085	2012-01-01	Minepa	Tanzania	-8.257	36.6816	Anopheles arabiensis	f	Full fed	Cattle	Aspirator-Indoor	Indoor	AR
2012L_MINE_086	2012-01-01	Minepa	Tanzania	-8.257	36.6816	Anopheles arabiensis	f	Full fed	Cattle	Bucket-far	Outdoor	AR
2012L_MINE_087	2012-01-01	Minepa	Tanzania	-8.257	36.6816	Anopheles arabiensis	f	Full fed	Cattle	Aspirator-cow	Indoor	AR
2012L_MINE_088	2012-01-01	Minepa	Tanzania	-8.257	36.6816	Anopheles arabiensis	f	Full fed	Cattle	Aspirator-cow	Indoor	AR
2012L_MINE_090	2012-01-01	Minepa	Tanzania	-8.257	36.6816	Anopheles arabiensis	f	Full fed	Cattle	Aspirator-cow	Indoor	AR
2012L_MINE_091	2012-01-01	Minepa	Tanzania	-8.257	36.6816	Anopheles arabiensis	f	Full fed	Mixed Cattle-Chicken	Aspirator-cow	Indoor	AR
2012L_MINE_095	2012-01-01	Minepa	Tanzania	-8.257	36.6816	Anopheles arabiensis	f	Full fed	Cattle	Aspirator-cow	Indoor	AR
2012L_MINE_096	2012-01-01	Minepa	Tanzania	-8.257	36.6816	Anopheles arabiensis	f	Full fed	Cattle	Aspirator-cow	Indoor	AR
2012L_MINE_097	2012-01-01	Minepa	Tanzania	-8.257	36.6816	Anopheles arabiensis	f	Full fed	Cattle	Aspirator-cow	Indoor	AR
2012L_MINE_098	2012-01-01	Minepa	Tanzania	-8.257	36.6816	Anopheles arabiensis	f	Full fed	Cattle	Bucket-far	Outdoor	AR
2012L_MINE_099	2012-01-01	Minepa	Tanzania	-8.257	36.6816	Anopheles arabiensis	f	Full fed	Human	Bucket-far	Outdoor	AR	No
2012L_MINE_100	2012-01-01	Minepa	Tanzania	-8.257	36.6816	Anopheles arabiensis	f	Full fed	Cattle	Bucket-far	Outdoor	AR	Yes	11
2012L_MINE_101	2012-01-01	Minepa	Tanzania	-8.257	36.6816	Anopheles arabiensis	f	Full fed	Cattle	Bucket-far	Outdoor	AR	Yes	11
2012L_MINE_102	2012-01-01	Minepa	Tanzania	-8.257	36.6816	Anopheles arabiensis	f	Full fed	Mixed Cattle-Chicken	Bucket-far	Outdoor	AR
2012L_MINE_103	2012-01-01	Minepa	Tanzania	-8.257	36.6816	Anopheles arabiensis	f	Full fed	Cattle	Aspirator-cow	Indoor	AR
2012L_MINE_104	2012-01-01	Minepa	Tanzania	-8.257	36.6816	Anopheles arabiensis	f	Full fed	Cattle	Aspirator-cow	Indoor	AR	No
2012L_MINE_105	2012-01-01	Minepa	Tanzania	-8.257	36.6816	Anopheles arabiensis	f	Full fed	Cattle	Aspirator-cow	Indoor	AR	Yes	1
2012L_MINE_106	2012-01-01	Minepa	Tanzania	-8.257	36.6816	Anopheles arabiensis	f	Full fed	Cattle	Aspirator-cow	Indoor	AR
2012L_MINE_107	2012-01-01	Minepa	Tanzania	-8.257	36.6816	Anopheles arabiensis	f	Full fed	Cattle	Aspirator-cow	Indoor	AR
2012L_MINE_108	2012-01-01	Minepa	Tanzania	-8.257	36.6816	Anopheles arabiensis	f	Full fed	Cattle	Aspirator-cow	Indoor	AR	No
2012L_MINE_109	2012-01-01	Minepa	Tanzania	-8.257	36.6816	Anopheles arabiensis	f	Full fed	Cattle	Aspirator-Indoor	Indoor	AR	No
2012L_MINE_110	2012-01-01	Minepa	Tanzania	-8.257	36.6816	Anopheles arabiensis	f	Full fed	Dog	Bucket-far	Outdoor	AR
2012L_MINE_111	2012-01-01	Minepa	Tanzania	-8.257	36.6816	Anopheles arabiensis	f	Full fed	Human	Bucket-far	Outdoor	AR	Yes	10
2012L_MINE_112	2012-01-01	Minepa	Tanzania	-8.257	36.6816	Anopheles arabiensis	f	Full fed	Human	Bucket-far	Outdoor	AR	Yes	10
2012L_MINE_113	2012-01-01	Minepa	Tanzania	-8.257	36.6816	Anopheles arabiensis	f	Full fed	Cattle	Bucket-far	Outdoor	AR
2012L_MINE_114	2012-01-01	Minepa	Tanzania	-8.257	36.6816	Anopheles arabiensis	f	Full fed	Cattle	Aspirator-cow	Indoor	AR
2012L_MINE_116	2012-01-01	Minepa	Tanzania	-8.257	36.6816	Anopheles arabiensis	f	Full fed	Cattle	Bucket-far	Outdoor	AR
2012L_LUPI_001	2012-05-01	Lupiro	Tanzania	-8.38	36.6691	Anopheles arabiensis	f	Full fed	Human	Aspirator-indoor	Indoor	AR	Yes	6
2012L_LUPI_002	2012-05-01	Lupiro	Tanzania	-8.38	36.6691	Anopheles arabiensis	f	Full fed	Human	Bucket-close	Outdoor	AR	Yes	711/504
2012L_LUPI_003	2012-05-01	Lupiro	Tanzania	-8.38	36.6691	Anopheles arabiensis	f	Full fed	Cattle	Bucket-close	Outdoor	AR
2012L_LUPI_004	2012-05-01	Lupiro	Tanzania	-8.38	36.6691	Anopheles arabiensis	f	Full fed	Cattle	Aspirator-indoor	Indoor	AR
2012L_LUPI_005	2012-05-01	Lupiro	Tanzania	-8.38	36.6691	Anopheles arabiensis	f	Full fed	Cattle	Aspirator-indoor	Indoor	AR
2012L_LUPI_007	2012-05-01	Lupiro	Tanzania	-8.38	36.6691	Anopheles arabiensis	f	Full fed	Human	Bucket-close	Outdoor	AR	Yes	4
2012L_LUPI_008	2012-05-01	Lupiro	Tanzania	-8.38	36.6691	Anopheles arabiensis	f	Full fed	Cattle	Bucket-far	Outdoor	AR
2012L_LUPI_009	2012-05-01	Lupiro	Tanzania	-8.38	36.6691	Anopheles arabiensis	f	Full fed	Cattle	Bucket-far	Outdoor	AR
2012L_LUPI_010	2012-05-01	Lupiro	Tanzania	-8.38	36.6691	Anopheles arabiensis	f	Full fed	Cattle	Bucket-far	Outdoor	AR
2012L_LUPI_011	2012-05-01	Lupiro	Tanzania	-8.38	36.6691	Anopheles arabiensis	f	Full fed	Human	Bucket-far	Outdoor	AR	No	712/504
2012L_LUPI_012	2012-05-01	Lupiro	Tanzania	-8.38	36.6691	Anopheles arabiensis	f	Full fed	Cattle	Bucket-close	Outdoor	AR
2012L_LUPI_013	2012-05-01	Lupiro	Tanzania	-8.38	36.6691	Anopheles arabiensis	f	Full fed	Cattle	Bucket-close	Outdoor	AR	Yes	701/501
2012L_LUPI_014	2012-05-01	Lupiro	Tanzania	-8.38	36.6691	Anopheles arabiensis	f	Full fed	Cattle	Aspirator-goat	Indoor	AR
2012L_LUPI_015	2012-05-01	Lupiro	Tanzania	-8.38	36.6691	Anopheles arabiensis	f	Full fed	Cattle	Aspirator-goat	Indoor	AR	Yes	707/503
2012L_LUPI_016	2012-05-01	Lupiro	Tanzania	-8.38	36.6691	Anopheles arabiensis	f	Full fed	Cattle	Aspirator-goat	Indoor	AR
2012L_LUPI_017	2012-05-01	Lupiro	Tanzania	-8.38	36.6691	Anopheles arabiensis	f	Full fed	Cattle	Aspirator-goat	Indoor	AR	Yes	708/503
2012L_LUPI_018	2012-05-01	Lupiro	Tanzania	-8.38	36.6691	Anopheles arabiensis	f	Full fed	Cattle	Aspirator-goat	Indoor	AR	Yes	709/503
2012L_LUPI_019	2012-05-01	Lupiro	Tanzania	-8.38	36.6691	Anopheles arabiensis	f	Full fed	Cattle	Aspirator-goat	Indoor	AR
2012L_LUPI_020	2012-05-01	Lupiro	Tanzania	-8.38	36.6691	Anopheles arabiensis	f	Full fed	Mixed Cattle-Goat	Aspirator-goat	Indoor	AR
2012L_LUPI_021	2012-05-01	Lupiro	Tanzania	-8.38	36.6691	Anopheles arabiensis	f	Full fed	Cattle	Aspirator-goat	Indoor	AR
2012L_LUPI_022	2012-05-01	Lupiro	Tanzania	-8.38	36.6691	Anopheles arabiensis	f	Full fed	Cattle	Aspirator-goat	Indoor	AR
2012L_LUPI_023	2012-05-01	Lupiro	Tanzania	-8.38	36.6691	Anopheles arabiensis	f	Full fed	Mixed Cattle-Goat	Aspirator-goat	Indoor	AR
2012L_LUPI_024	2012-05-01	Lupiro	Tanzania	-8.38	36.6691	Anopheles arabiensis	f	Partially fed	Human	Bucket-far	Outdoor	AR	Yes	4
2012L_LUPI_025	2012-05-01	Lupiro	Tanzania	-8.38	36.6691	Anopheles arabiensis	f	Partially fed	Human	Bucket-far	Outdoor	AR	No	709/504
2012L_LUPI_026	2012-05-01	Lupiro	Tanzania	-8.38	36.6691	Anopheles arabiensis	f	Full fed	Human	Bucket-far	Outdoor	AR	No	710/504
2012L_LUPI_027	2012-05-01	Lupiro	Tanzania	-8.38	36.6691	Anopheles arabiensis	f	Full fed	Cattle	Aspirator-indoor	Indoor	AR	No
2012L_LUPI_028	2012-05-01	Lupiro	Tanzania	-8.38	36.6691	Anopheles arabiensis	f	Full fed	Cattle	Aspirator-indoor	Indoor	AR	No
2012L_LUPI_029	2012-05-01	Lupiro	Tanzania	-8.38	36.6691	Anopheles arabiensis	f	Full fed	Goat	Aspirator-goat	Indoor	AR
2012L_LUPI_030	2012-05-01	Lupiro	Tanzania	-8.38	36.6691	Anopheles arabiensis	f	Full fed	Human	Bucket-far	Outdoor	AR
2012L_LUPI_031	2012-05-01	Lupiro	Tanzania	-8.38	36.6691	Anopheles arabiensis	f	Full fed	Human	Bucket-far	Outdoor	AR
2012L_LUPI_032	2012-05-01	Lupiro	Tanzania	-8.38	36.6691	Anopheles arabiensis	f	Partially fed	Cattle	Bucket-close	Outdoor	AR
2012L_LUPI_033	2012-05-01	Lupiro	Tanzania	-8.38	36.6691	Anopheles arabiensis	f	Partially fed	Cattle	Bucket-close	Outdoor	AR
2012L_LUPI_034	2012-05-01	Lupiro	Tanzania	-8.38	36.6691	Anopheles arabiensis	f	Full fed	Cattle	Bucket-close	Outdoor	AR
2012L_LUPI_035	2012-05-01	Lupiro	Tanzania	-8.38	36.6691	Anopheles arabiensis	f	Full fed	Cattle	Bucket-close	Outdoor	AR	Yes	712/503
2012L_LUPI_036	2012-05-01	Lupiro	Tanzania	-8.38	36.6691	Anopheles arabiensis	f	Full fed	Cattle	Bucket-close	Outdoor	AR
2012L_LUPI_037	2012-05-01	Lupiro	Tanzania	-8.38	36.6691	Anopheles arabiensis	f	Full fed	Cattle	Bucket-close	Outdoor	AR
2012L_LUPI_038	2012-05-01	Lupiro	Tanzania	-8.38	36.6691	Anopheles arabiensis	f	Full fed	Cattle	Bucket-close	Outdoor	AR
2012L_LUPI_039	2012-05-01	Lupiro	Tanzania	-8.38	36.6691	Anopheles arabiensis	f	Full fed	Cattle	Bucket-close	Outdoor	AR
2012L_LUPI_040	2012-05-01	Lupiro	Tanzania	-8.38	36.6691	Anopheles arabiensis	f	Full fed	Cattle	Bucket-far	Outdoor	AR
2012L_LUPI_041	2012-05-01	Lupiro	Tanzania	-8.38	36.6691	Anopheles arabiensis	f	Full fed	Cattle	Bucket-far	Outdoor	AR	Yes	702/501
2012L_LUPI_042	2012-05-01	Lupiro	Tanzania	-8.38	36.6691	Anopheles arabiensis	f	Full fed	Cattle	Bucket-far	Outdoor	AR
2012L_LUPI_043	2012-05-01	Lupiro	Tanzania	-8.38	36.6691	Anopheles arabiensis	f	Full fed	Cattle	Bucket-far	Outdoor	AR
2012L_LUPI_044	2012-05-01	Lupiro	Tanzania	-8.38	36.6691	Anopheles arabiensis	f	Full fed	Cattle	Bucket-far	Outdoor	AR
2012L_LUPI_045	2012-05-01	Lupiro	Tanzania	-8.38	36.6691	Anopheles arabiensis	f	Full fed	Cattle	Bucket-far	Outdoor	AR
2012L_LUPI_046	2012-05-01	Lupiro	Tanzania	-8.38	36.6691	Anopheles arabiensis	f	Full fed	Cattle	Bucket-far	Outdoor	AR
2012L_LUPI_047	2012-05-01	Lupiro	Tanzania	-8.38	36.6691	Anopheles arabiensis	f	Full fed	Cattle	Bucket-far	Outdoor	AR
2012L_LUPI_048	2012-05-01	Lupiro	Tanzania	-8.38	36.6691	Anopheles arabiensis	f	Full fed	Dog	Bucket-far	Outdoor	AR
2012L_LUPI_049	2012-05-01	Lupiro	Tanzania	-8.38	36.6691	Anopheles arabiensis	f	Full fed	Cattle	Bucket-far	Outdoor	AR
2012L_LUPI_050	2012-05-01	Lupiro	Tanzania	-8.38	36.6691	Anopheles arabiensis	f	Full fed	Cattle	Bucket-far	Outdoor	AR
2012L_LUPI_051	2012-05-01	Lupiro	Tanzania	-8.38	36.6691	Anopheles arabiensis	f	Full fed	Human	Bucket-close	Outdoor	AR
2012L_LUPI_052	2012-05-01	Lupiro	Tanzania	-8.38	36.6691	Anopheles arabiensis	f	Full fed	Human	Bucket-close	Outdoor	AR	No	711/504
2012L_LUPI_053	2012-05-01	Lupiro	Tanzania	-8.38	36.6691	Anopheles arabiensis	f	Partially fed	Pig	Bucket-close	Outdoor	AR
2012L_LUPI_055	2012-05-01	Lupiro	Tanzania	-8.38	36.6691	Anopheles arabiensis	f	Full fed	Cattle	Aspirator-indoor	Indoor	AR
2012L_LUPI_056	2012-05-01	Lupiro	Tanzania	-8.38	36.6691	Anopheles arabiensis	f	Full fed	Human	Aspirator-indoor	Indoor	AR	Yes	6
2012L_LUPI_057	2012-05-01	Lupiro	Tanzania	-8.38	36.6691	Anopheles arabiensis	f	Full fed	Human	Aspirator-indoor	Indoor	AR
2012L_LUPI_058	2012-05-01	Lupiro	Tanzania	-8.38	36.6691	Anopheles arabiensis	f	Full fed	Goat	Aspirator-goat	Indoor	AR
2012L_LUPI_059	2012-05-01	Lupiro	Tanzania	-8.38	36.6691	Anopheles arabiensis	f	Full fed	Cattle	Aspirator-goat	Indoor	AR	Yes	2
2012L_LUPI_060	2012-05-01	Lupiro	Tanzania	-8.38	36.6691	Anopheles arabiensis	f	Full fed	Cattle	Aspirator-goat	Indoor	AR
2012L_LUPI_061	2012-05-01	Lupiro	Tanzania	-8.38	36.6691	Anopheles arabiensis	f	Full fed	Cattle	Aspirator-goat	Indoor	AR
2012L_LUPI_062	2012-05-01	Lupiro	Tanzania	-8.38	36.6691	Anopheles arabiensis	f	Full fed	Cattle	Aspirator-goat	Indoor	AR	Yes	710/503
2012L_LUPI_063	2012-05-01	Lupiro	Tanzania	-8.38	36.6691	Anopheles arabiensis	f	Full fed	Cattle	Aspirator-goat	Indoor	AR
2012L_LUPI_064	2012-05-01	Lupiro	Tanzania	-8.38	36.6691	Anopheles arabiensis	f	Full fed	Cattle	Aspirator-goat	Indoor	AR
2012L_LUPI_065	2012-05-01	Lupiro	Tanzania	-8.38	36.6691	Anopheles arabiensis	f	Full fed	Cattle	Aspirator-goat	Indoor	AR	Yes	711/503
2012L_LUPI_066	2012-05-01	Lupiro	Tanzania	-8.38	36.6691	Anopheles arabiensis	f	Full fed	Cattle	Aspirator-goat	Indoor	AR
2012L_LUPI_067	2012-05-01	Lupiro	Tanzania	-8.38	36.6691	Anopheles arabiensis	f	Full fed	Cattle	Aspirator-goat	Indoor	AR
2012L_LUPI_068	2012-05-01	Lupiro	Tanzania	-8.38	36.6691	Anopheles arabiensis	f	Full fed	Cattle	Aspirator-goat	Indoor	AR	Yes	703/501
2012L_LUPI_069	2012-05-01	Lupiro	Tanzania	-8.38	36.6691	Anopheles arabiensis	f	Full fed	Cattle	Aspirator-goat	Indoor	AR
2012L_LUPI_070	2012-05-01	Lupiro	Tanzania	-8.38	36.6691	Anopheles arabiensis	f	Full fed	Cattle	Aspirator-goat	Indoor	AR
2012L_LUPI_071	2012-05-01	Lupiro	Tanzania	-8.38	36.6691	Anopheles arabiensis	f	Full fed	Cattle	Aspirator-goat	Indoor	AR	Yes	2
2012L_LUPI_072	2012-05-01	Lupiro	Tanzania	-8.38	36.6691	Anopheles arabiensis	f	Full fed	Cattle	Aspirator-goat	Indoor	AR
2012L_LUPI_073	2012-05-01	Lupiro	Tanzania	-8.38	36.6691	Anopheles arabiensis	f	Partially fed	Cattle	Bucket-close	Outdoor	AR
2012L_LUPI_074	2012-05-01	Lupiro	Tanzania	-8.38	36.6691	Anopheles arabiensis	f	Full fed	Cattle	Bucket-close	Outdoor	AR	Yes	5
2012L_LUPI_075	2012-05-01	Lupiro	Tanzania	-8.38	36.6691	Anopheles arabiensis	f	Full fed	Cattle	Bucket-close	Outdoor	AR
2012L_LUPI_076	2012-05-01	Lupiro	Tanzania	-8.38	36.6691	Anopheles arabiensis	f	Partially fed	Dog	Bucket-far	Outdoor	AR
2012L_LUPI_077	2012-05-01	Lupiro	Tanzania	-8.38	36.6691	Anopheles arabiensis	f	Full fed	Cattle	Bucket-far	Outdoor	AR	Yes	707/504
2012L_LUPI_078	2012-05-01	Lupiro	Tanzania	-8.38	36.6691	Anopheles arabiensis	f	Full fed	Cattle	Bucket-far	Outdoor	AR	No	708/504
2012L_LUPI_079	2012-05-01	Lupiro	Tanzania	-8.38	36.6691	Anopheles arabiensis	f	Full fed	Cattle	Bucket-far	Outdoor	AR
2012L_LUPI_080	2012-05-01	Lupiro	Tanzania	-8.38	36.6691	Anopheles arabiensis	f	Full fed	Cattle	Bucket-far	Outdoor	AR
2012L_LUPI_081	2012-05-01	Lupiro	Tanzania	-8.38	36.6691	Anopheles arabiensis	f	Full fed	Cattle	Bucket-far	Outdoor	AR
2012L_LUPI_082	2012-05-01	Lupiro	Tanzania	-8.38	36.6691	Anopheles arabiensis	f	Full fed	Cattle	Bucket-far	Outdoor	AR	Yes	5
2012L_LUPI_083	2012-05-01	Lupiro	Tanzania	-8.38	36.6691	Anopheles arabiensis	f	Full fed	Cattle	Bucket-far	Outdoor	AR	Yes	709/504
2012L_LUPI_084	2012-05-01	Lupiro	Tanzania	-8.38	36.6691	Anopheles arabiensis	f	Full fed	Pig	Bucket-close	Outdoor	AR
2012L_LUPI_085	2012-05-01	Lupiro	Tanzania	-8.38	36.6691	Anopheles arabiensis	f	Full fed	Cattle	Aspirator-indoor	Indoor	AR
2012L_LUPI_086	2012-05-01	Lupiro	Tanzania	-8.38	36.6691	Anopheles arabiensis	f	Full fed	Mixed Human-Cattle	Aspirator-indoor	Indoor	AR
2012L_LUPI_087	2012-05-01	Lupiro	Tanzania	-8.38	36.6691	Anopheles arabiensis	f	Full fed	Cattle	Aspirator-indoor	Indoor	AR	No	2
2012L_LUPI_090	2012-05-01	Lupiro	Tanzania	-8.38	36.6691	Anopheles arabiensis	f	Label says unfed	Dog	Aspirator-indoor	Indoor	AR
2012L_LUPI_095	2012-05-01	Lupiro	Tanzania	-8.38	36.6691	Anopheles arabiensis	f	Partially fed	Human	Aspirator-indoor	Indoor	AR
2012L_LUPI_096	2012-05-01	Lupiro	Tanzania	-8.38	36.6691	Anopheles arabiensis	f	Full fed	Human	Aspirator-indoor	Indoor	AR	Yes	704/501
2012L_LUPI_098	2012-05-01	Lupiro	Tanzania	-8.38	36.6691	Anopheles arabiensis	f	Full fed	Human	Aspirator-indoor	Indoor	AR	Yes	705/501
2012L_LUPI_099	2012-05-01	Lupiro	Tanzania	-8.38	36.6691	Anopheles arabiensis	f	Full fed	Cattle	Aspirator-indoor	Indoor	AR
2012L_LUPI_100	2012-05-01	Lupiro	Tanzania	-8.38	36.6691	Anopheles arabiensis	f	Full fed	Human	Aspirator-indoor	Indoor	AR
2012L_LUPI_101	2012-05-01	Lupiro	Tanzania	-8.38	36.6691	Anopheles arabiensis	f	Full fed	Human	Aspirator-indoor	Indoor	AR	Yes	706/501
2012L_LUPI_102	2012-05-01	Lupiro	Tanzania	-8.38	36.6691	Anopheles arabiensis	f	Full fed	Dog	Aspirator-indoor	Indoor	AR
2012L_LUPI_103	2012-05-01	Lupiro	Tanzania	-8.38	36.6691	Anopheles arabiensis	f	Full fed	Human	Aspirator-indoor	Indoor	AR	Yes	707/501
2012L_LUPI_104	2012-05-01	Lupiro	Tanzania	-8.38	36.6691	Anopheles arabiensis	f	Partially fed	Mixed-Dog/Human	Bucket-close	Outdoor	AR
2012L_LUPI_105	2012-05-01	Lupiro	Tanzania	-8.38	36.6691	Anopheles arabiensis	f	Full fed	Goat	Aspirator-goat	Indoor	AR
2012L_LUPI_106	2012-05-01	Lupiro	Tanzania	-8.38	36.6691	Anopheles arabiensis	f	Partially fed	Cattle	Aspirator-cow	Indoor	AR
2012L_LUPI_107	2012-05-01	Lupiro	Tanzania	-8.38	36.6691	Anopheles arabiensis	f	Full fed	Mixed-Cattle/Human	Bucket-far	Outdoor	AR
2012L_LUPI_109	2012-05-01	Lupiro	Tanzania	-8.38	36.6691	Anopheles arabiensis	f	Full fed	Human	Bucket-far	Outdoor	AR
2012L_LUPI_110	2012-05-01	Lupiro	Tanzania	-8.38	36.6691	Anopheles arabiensis	f	Full fed	Dog	Bucket-far	Outdoor	AR
2012L_LUPI_111	2012-05-01	Lupiro	Tanzania	-8.38	36.6691	Anopheles arabiensis	f	Full fed	Cattle	Bucket-far	Outdoor	AR
2012L_LUPI_112	2012-05-01	Lupiro	Tanzania	-8.38	36.6691	Anopheles arabiensis	f	Full fed	Cattle	Bucket-far	Outdoor	AR
2012L_LUPI_113	2012-05-01	Lupiro	Tanzania	-8.38	36.6691	Anopheles arabiensis	f	Full fed	Cattle	Bucket-far	Outdoor	AR
2012L_LUPI_114	2012-05-01	Lupiro	Tanzania	-8.38	36.6691	Anopheles arabiensis	f	Full fed	Cattle	Bucket-far	Outdoor	AR
2012L_LUPI_115	2012-05-01	Lupiro	Tanzania	-8.38	36.6691	Anopheles arabiensis	f	Full fed	Cattle	Bucket-far	Outdoor	AR
2012L_LUPI_116	2012-05-01	Lupiro	Tanzania	-8.38	36.6691	Anopheles arabiensis	f	Full fed	Cattle	Bucket-far	Outdoor	AR	Yes	710/504
2012L_LUPI_117	2012-05-01	Lupiro	Tanzania	-8.38	36.6691	Anopheles arabiensis	f	Full fed	Cattle	Bucket-far	Outdoor	AR
2012L_LUPI_118	2012-05-01	Lupiro	Tanzania	-8.38	36.6691	Anopheles arabiensis	f	Full fed	Cattle	Bucket-far	Outdoor	AR
2012L_LUPI_119	2012-05-01	Lupiro	Tanzania	-8.38	36.6691	Anopheles arabiensis	f	Full fed	Cattle	Bucket-far	Outdoor	AR
2012L_LUPI_120	2012-05-01	Lupiro	Tanzania	-8.38	36.6691	Anopheles arabiensis	f	Full fed	Cattle	Bucket-far	Outdoor	AR
2012L_LUPI_121	2012-05-01	Lupiro	Tanzania	-8.38	36.6691	Anopheles arabiensis	f	Full fed	Cattle	Bucket-far	Outdoor	AR
2012L_LUPI_122	2012-05-01	Lupiro	Tanzania	-8.38	36.6691	Anopheles arabiensis	f	Full fed	Cattle	Bucket-close	Outdoor	AR
2012L_SAGA_001	2012-01-01	Sagamaganga	Tanzania	-8.06781	36.8021	Anopheles arabiensis	f	Full fed	Dog	Aspirator-Goat	Indoor	AR
2012L_SAGA_002	2012-01-01	Sagamaganga	Tanzania	-8.06781	36.8021	Anopheles arabiensis	f	Full fed	Dog	Aspirator-Goat	Indoor	AR
2012L_SAGA_003	2012-01-01	Sagamaganga	Tanzania	-8.06781	36.8021	Anopheles arabiensis	f	Full fed	Dog	Aspirator-Goat	Indoor	AR
2012L_SAGA_004	2012-01-01	Sagamaganga	Tanzania	-8.06781	36.8021	Anopheles arabiensis	f	Full fed	Dog	Aspirator-Goat	Indoor	AR
2012L_SAGA_005	2012-01-01	Sagamaganga	Tanzania	-8.06781	36.8021	Anopheles arabiensis	f	Full fed	Cattle	Aspirator-Goat	Indoor	AR
2012L_SAGA_006	2012-01-01	Sagamaganga	Tanzania	-8.06781	36.8021	Anopheles arabiensis	f	Full fed	Cattle	Bucket-far	Outdoor	AR
2012L_SAGA_007	2012-01-01	Sagamaganga	Tanzania	-8.06781	36.8021	Anopheles arabiensis	f	Full fed	Cattle	Bucket-far	Outdoor	AR
2012L_SAGA_008	2012-01-01	Sagamaganga	Tanzania	-8.06781	36.8021	Anopheles arabiensis	f	Full fed	Cattle	Bucket-far	Outdoor	AR
2012L_SAGA_009	2012-01-01	Sagamaganga	Tanzania	-8.06781	36.8021	Anopheles arabiensis	f	Full fed	Cattle	Aspirator-Cow	Indoor	AR
2012L_SAGA_010	2012-01-01	Sagamaganga	Tanzania	-8.06781	36.8021	Anopheles arabiensis	f	Full fed	Cattle	Aspirator-Cow	Indoor	AR
2012L_SAGA_011	2012-01-01	Sagamaganga	Tanzania	-8.06781	36.8021	Anopheles arabiensis	f	Full fed	Cattle	Aspirator-Cow	Indoor	AR
2012L_SAGA_012	2012-01-01	Sagamaganga	Tanzania	-8.06781	36.8021	Anopheles arabiensis	f	Full fed	Dog	Aspirator-Indoor	Indoor	AR
2012L_SAGA_013	2012-01-01	Sagamaganga	Tanzania	-8.06781	36.8021	Anopheles arabiensis	f	Partially fed	Cattle	Bucket-close	Outdoor	AR
2012L_SAGA_014	2012-01-01	Sagamaganga	Tanzania	-8.06781	36.8021	Anopheles arabiensis	f	Full fed	Cattle	Bucket-close	Outdoor	AR
2012L_SAGA_015	2012-01-01	Sagamaganga	Tanzania	-8.06781	36.8021	Anopheles arabiensis	f	Full fed	Cattle	Bucket-close	Outdoor	AR
2012L_SAGA_016	2012-01-01	Sagamaganga	Tanzania	-8.06781	36.8021	Anopheles arabiensis	f	Full fed	Cattle	Bucket-close	Outdoor	AR
2012L_SAGA_017	2012-01-01	Sagamaganga	Tanzania	-8.06781	36.8021	Anopheles arabiensis	f	Full fed	Dog	Aspirator-Indoor	Indoor	AR
2012L_SAGA_018	2012-01-01	Sagamaganga	Tanzania	-8.06781	36.8021	Anopheles arabiensis	f	Full fed	Cattle	Aspirator-Cow	Indoor	AR
2012L_SAGA_019	2012-01-01	Sagamaganga	Tanzania	-8.06781	36.8021	Anopheles arabiensis	f	Full fed	Cattle	Aspirator-Cow	Indoor	AR
2012L_SAGA_020	2012-01-01	Sagamaganga	Tanzania	-8.06781	36.8021	Anopheles arabiensis	f	Full fed	Cattle	Aspirator-Cow	Indoor	AR
2012L_SAGA_021	2012-01-01	Sagamaganga	Tanzania	-8.06781	36.8021	Anopheles arabiensis	f	Full fed	Dog	Bucket-far	Outdoor	AR
2012L_SAGA_023	2012-01-01	Sagamaganga	Tanzania	-8.06781	36.8021	Anopheles arabiensis	f	Full fed	Cattle	Bucket-far	Outdoor	AR
2012L_SAGA_024	2012-01-01	Sagamaganga	Tanzania	-8.06781	36.8021	Anopheles arabiensis	f	Full fed	Cattle	Bucket-far	Outdoor	AR
2012L_SAGA_025	2012-01-01	Sagamaganga	Tanzania	-8.06781	36.8021	Anopheles arabiensis	f	Full fed	Cattle	Bucket-far	Outdoor	AR
2012L_SAGA_026	2012-01-01	Sagamaganga	Tanzania	-8.06781	36.8021	Anopheles arabiensis	f	Full fed	Cattle	Bucket-far	Outdoor	AR
2012L_SAGA_027	2012-01-01	Sagamaganga	Tanzania	-8.06781	36.8021	Anopheles arabiensis	f	Full fed	Cattle	Bucket-far	Outdoor	AR
2012L_SAGA_028	2012-01-01	Sagamaganga	Tanzania	-8.06781	36.8021	Anopheles arabiensis	f	Full fed	Cattle	Bucket-far	Outdoor	AR
2012L_SAGA_029	2012-01-01	Sagamaganga	Tanzania	-8.06781	36.8021	Anopheles arabiensis	f	Full fed	Cattle	Bucket-close	Outdoor	AR
2012L_SAGA_030	2012-01-01	Sagamaganga	Tanzania	-8.06781	36.8021	Anopheles arabiensis	f	Partially fed	Human	Bucket-close	Outdoor	AR
2012L_SAGA_031	2012-01-01	Sagamaganga	Tanzania	-8.06781	36.8021	Anopheles arabiensis	f	Full fed	Dog	Bucket-close	Outdoor	AR
2012L_SAGA_032	2012-01-01	Sagamaganga	Tanzania	-8.06781	36.8021	Anopheles arabiensis	f	Full fed	Cattle	Bucket-far	Outdoor	AR
2012L_SAGA_034	2012-01-01	Sagamaganga	Tanzania	-8.06781	36.8021	Anopheles arabiensis	f	Full fed	Cattle	Bucket-far	Outdoor	AR
2012L_SAGA_035	2012-01-01	Sagamaganga	Tanzania	-8.06781	36.8021	Anopheles arabiensis	f	Full fed	Cattle	Bucket-far	Outdoor	AR
2012L_SAGA_036	2012-01-01	Sagamaganga	Tanzania	-8.06781	36.8021	Anopheles arabiensis	f	Full fed	Cattle	Bucket-far	Outdoor	AR
2012L_SAGA_037	2012-01-01	Sagamaganga	Tanzania	-8.06781	36.8021	Anopheles arabiensis	f	Full fed	Cattle	Bucket-far	Outdoor	AR
2012L_SAGA_038	2012-01-01	Sagamaganga	Tanzania	-8.06781	36.8021	Anopheles arabiensis	f	Full fed	Cattle	Bucket-far	Outdoor	AR
2012L_SAGA_039	2012-01-01	Sagamaganga	Tanzania	-8.06781	36.8021	Anopheles arabiensis	f	Full fed	Cattle	Bucket-far	Outdoor	AR
2012L_SAGA_040	2012-01-01	Sagamaganga	Tanzania	-8.06781	36.8021	Anopheles arabiensis	f	Full fed	Cattle	Bucket-far	Outdoor	AR
2012L_SAGA_041	2012-01-01	Sagamaganga	Tanzania	-8.06781	36.8021	Anopheles arabiensis	f	Full fed	Cattle	Bucket-close	Outdoor	AR
2012L_SAGA_042	2012-01-01	Sagamaganga	Tanzania	-8.06781	36.8021	Anopheles arabiensis	f	Full fed	Cattle	Bucket-close	Outdoor	AR
2012L_SAGA_043	2012-01-01	Sagamaganga	Tanzania	-8.06781	36.8021	Anopheles arabiensis	f	Full fed	Cattle	Bucket-close	Outdoor	AR
2012L_SAGA_044	2012-01-01	Sagamaganga	Tanzania	-8.06781	36.8021	Anopheles arabiensis	f	Full fed	Cattle	Bucket-close	Outdoor	AR
2012L_SAGA_045	2012-01-01	Sagamaganga	Tanzania	-8.06781	36.8021	Anopheles arabiensis	f	Full fed	Cattle	Bucket-close	Outdoor	AR
2012L_SAGA_046	2012-01-01	Sagamaganga	Tanzania	-8.06781	36.8021	Anopheles arabiensis	f	Full fed	Cattle	Aspirator-cow	Indoor	AR
2012L_SAGA_047	2012-01-01	Sagamaganga	Tanzania	-8.06781	36.8021	Anopheles arabiensis	f	Full fed	Cattle	Aspirator-cow	Indoor	AR
2012L_SAGA_048	2012-01-01	Sagamaganga	Tanzania	-8.06781	36.8021	Anopheles arabiensis	f	Full fed	Human	Aspirator-Indoor	Indoor	AR
2012L_SAGA_049	2012-01-01	Sagamaganga	Tanzania	-8.06781	36.8021	Anopheles arabiensis	f	Partially fed	Cattle	Aspirator-Goat	Indoor	AR
2012L_SAGA_050	2012-01-01	Sagamaganga	Tanzania	-8.06781	36.8021	Anopheles arabiensis	f	Full fed	Dog	Bucket-far	Outdoor	AR
2012L_SAGA_051	2012-01-01	Sagamaganga	Tanzania	-8.06781	36.8021	Anopheles arabiensis	f	Full fed	Cattle	Aspirator-Indoor	Indoor	AR
2012L_SAGA_052	2012-01-01	Sagamaganga	Tanzania	-8.06781	36.8021	Anopheles arabiensis	f	Full fed	Cattle	Aspirator-Indoor	Indoor	AR
2012L_SAGA_054	2012-01-01	Sagamaganga	Tanzania	-8.06781	36.8021	Anopheles arabiensis	f	Full fed	Cattle	Bucket-close	Outdoor	AR
2012L_SAGA_055	2012-01-01	Sagamaganga	Tanzania	-8.06781	36.8021	Anopheles arabiensis	f	Full fed	Cattle	Bucket-far	Outdoor	AR
2012L_SAGA_056	2012-01-01	Sagamaganga	Tanzania	-8.06781	36.8021	Anopheles arabiensis	f	Full fed	Cattle	Bucket-far	Outdoor	AR
2012L_SAGA_057	2012-01-01	Sagamaganga	Tanzania	-8.06781	36.8021	Anopheles arabiensis	f	Full fed	Cattle	Bucket-far	Outdoor	AR
2012L_SAGA_058	2012-01-01	Sagamaganga	Tanzania	-8.06781	36.8021	Anopheles arabiensis	f	Full fed	Cattle	Bucket-far	Outdoor	AR
2012L_SAGA_059	2012-01-01	Sagamaganga	Tanzania	-8.06781	36.8021	Anopheles arabiensis	f	Partially fed	Cattle	Bucket-far	Outdoor	AR
2012L_SAGA_060	2012-01-01	Sagamaganga	Tanzania	-8.06781	36.8021	Anopheles arabiensis	f	Full fed	Cattle	Aspirator-Indoor	Indoor	AR
2012L_SAGA_061	2012-01-01	Sagamaganga	Tanzania	-8.06781	36.8021	Anopheles arabiensis	f	Full fed	Goat	Aspirator-Goat	Indoor	AR
2012L_SAGA_062	2012-01-01	Sagamaganga	Tanzania	-8.06781	36.8021	Anopheles arabiensis	f	Full fed	Goat	Aspirator-Goat	Indoor	AR
2012L_SAGA_063	2012-01-01	Sagamaganga	Tanzania	-8.06781	36.8021	Anopheles arabiensis	f	Full fed	Cattle	Aspirator-Goat	Indoor	AR
2012L_SAGA_064	2012-01-01	Sagamaganga	Tanzania	-8.06781	36.8021	Anopheles arabiensis	f	Full fed	Cattle	Aspirator-Goat	Indoor	AR
2012L_SAGA_065	2012-01-01	Sagamaganga	Tanzania	-8.06781	36.8021	Anopheles arabiensis	f	Full fed	Cattle	Aspirator-Goat	Indoor	AR	Yes	9
2012L_SAGA_066	2012-01-01	Sagamaganga	Tanzania	-8.06781	36.8021	Anopheles arabiensis	f	Full fed	Cattle	Aspirator-Goat	Indoor	AR	Yes	9
2012L_SAGA_067	2012-01-01	Sagamaganga	Tanzania	-8.06781	36.8021	Anopheles arabiensis	f	Full fed	Cattle	Aspirator-Goat	Indoor	AR
2012L_SAGA_068	2012-01-01	Sagamaganga	Tanzania	-8.06781	36.8021	Anopheles arabiensis	f	Full fed	Cattle	Aspirator-Goat	Indoor	AR
2012L_SAGA_069	2012-01-01	Sagamaganga	Tanzania	-8.06781	36.8021	Anopheles arabiensis	f	Partially fed	Cattle	Bucket-close	Outdoor	AR
2012L_SAGA_070	2012-01-01	Sagamaganga	Tanzania	-8.06781	36.8021	Anopheles arabiensis	f	Partially fed	Cattle	Bucket-close	Outdoor	AR
2012L_SAGA_071	2012-01-01	Sagamaganga	Tanzania	-8.06781	36.8021	Anopheles arabiensis	f	Partially fed	Cattle	Bucket-close	Outdoor	AR
2012L_SAGA_073	2012-01-01	Sagamaganga	Tanzania	-8.06781	36.8021	Anopheles arabiensis	f	Full fed	Cattle	Bucket-close	Outdoor	AR
2012L_SAGA_074	2012-01-01	Sagamaganga	Tanzania	-8.06781	36.8021	Anopheles arabiensis	f	Full fed	Cattle	Bucket-close	Outdoor	AR
2012L_SAGA_075	2012-01-01	Sagamaganga	Tanzania	-8.06781	36.8021	Anopheles arabiensis	f	Full fed	Cattle	Bucket-close	Outdoor	AR
2012L_SAGA_076	2012-01-01	Sagamaganga	Tanzania	-8.06781	36.8021	Anopheles arabiensis	f	Full fed	Mixed Cattle-Chicken	Bucket-close	Outdoor	AR
2012L_SAGA_077	2012-01-01	Sagamaganga	Tanzania	-8.06781	36.8021	Anopheles arabiensis	f	Full fed	Cattle	Bucket-close	Outdoor	AR
2012L_SAGA_078	2012-01-01	Sagamaganga	Tanzania	-8.06781	36.8021	Anopheles arabiensis	f	Full fed	Cattle	Bucket-close	Outdoor	AR
2012L_SAGA_079	2012-01-01	Sagamaganga	Tanzania	-8.06781	36.8021	Anopheles arabiensis	f	Full fed	Cattle	Bucket-close	Outdoor	AR
2012L_SAGA_080	2012-01-01	Sagamaganga	Tanzania	-8.06781	36.8021	Anopheles arabiensis	f	Full fed	Cattle	Bucket-close	Outdoor	AR
2012L_SAGA_081	2012-01-01	Sagamaganga	Tanzania	-8.06781	36.8021	Anopheles arabiensis	f	Partially fed	Cattle	Aspirator-goat	Indoor	AR
2012L_SAGA_082	2012-01-01	Sagamaganga	Tanzania	-8.06781	36.8021	Anopheles arabiensis	f	Partially fed	Sheep	Aspirator-goat	Indoor	AR
2012L_SAGA_083	2012-01-01	Sagamaganga	Tanzania	-8.06781	36.8021	Anopheles arabiensis	f	Full fed	Cattle	Aspirator-goat	Indoor	AR
2012L_SAGA_084	2012-01-01	Sagamaganga	Tanzania	-8.06781	36.8021	Anopheles arabiensis	f	Full fed	Cattle	Bucket-close	Outdoor	AR
2012L_SAGA_085	2012-01-01	Sagamaganga	Tanzania	-8.06781	36.8021	Anopheles arabiensis	f	Label says unfed	Dog	Bucket-close	Outdoor	AR
2012L_SAGA_086	2012-01-01	Sagamaganga	Tanzania	-8.06781	36.8021	Anopheles arabiensis	f	Full fed	Cattle	Bucket-close	Outdoor	AR
2012L_SAGA_087	2012-01-01	Sagamaganga	Tanzania	-8.06781	36.8021	Anopheles arabiensis	f	Full fed	Cattle	Bucket-close	Outdoor	AR
2012L_SAGA_088	2012-01-01	Sagamaganga	Tanzania	-8.06781	36.8021	Anopheles arabiensis	f	Full fed	Cattle	Bucket-close	Outdoor	AR
2012L_SAGA_089	2012-01-01	Sagamaganga	Tanzania	-8.06781	36.8021	Anopheles arabiensis	f	Partially fed	Cattle	Bucket-far	Outdoor	AR
2012L_SAGA_090	2012-01-01	Sagamaganga	Tanzania	-8.06781	36.8021	Anopheles arabiensis	f	Full fed	Cattle	Bucket-far	Outdoor	AR
2012L_SAGA_091	2012-01-01	Sagamaganga	Tanzania	-8.06781	36.8021	Anopheles arabiensis	f	Full fed	Cattle	Bucket-far	Outdoor	AR
2012L_SAGA_092	2012-01-01	Sagamaganga	Tanzania	-8.06781	36.8021	Anopheles arabiensis	f	Full fed	Cattle	Bucket-far	Outdoor	AR
2012L_SAGA_093	2012-01-01	Sagamaganga	Tanzania	-8.06781	36.8021	Anopheles arabiensis	f	Full fed	Cattle	Bucket-far	Outdoor	AR
2012L_SAGA_094	2012-01-01	Sagamaganga	Tanzania	-8.06781	36.8021	Anopheles arabiensis	f	Full fed	Dog	Bucket-far	Outdoor	AR
2012L_SAGA_095	2012-01-01	Sagamaganga	Tanzania	-8.06781	36.8021	Anopheles arabiensis	f	Full fed	Goat	Aspirator-goat	Indoor	AR
2012L_SAGA_096	2012-01-01	Sagamaganga	Tanzania	-8.06781	36.8021	Anopheles arabiensis	f	Full fed	Goat	Aspirator-goat	Indoor	AR
2012L_SAGA_097	2012-01-01	Sagamaganga	Tanzania	-8.06781	36.8021	Anopheles arabiensis	f	Full fed	Goat	Aspirator-goat	Indoor	AR
2012L_SAGA_099	2012-01-01	Sagamaganga	Tanzania	-8.06781	36.8021	Anopheles arabiensis	f	Full fed	Cattle	Aspirator-goat	Indoor	AR
2012L_SAGA_100	2012-01-01	Sagamaganga	Tanzania	-8.06781	36.8021	Anopheles arabiensis	f	Full fed	Cattle	Aspirator-goat	Indoor	AR
2012L_SAGA_102	2012-01-01	Sagamaganga	Tanzania	-8.06781	36.8021	Anopheles arabiensis	f	Full fed	Cattle	Aspirator-goat	Indoor	AR
2012L_SAGA_103	2012-01-01	Sagamaganga	Tanzania	-8.06781	36.8021	Anopheles arabiensis	f	Full fed	Cattle	Bucket-far	Outdoor	AR
2012L_SAGA_104	2012-01-01	Sagamaganga	Tanzania	-8.06781	36.8021	Anopheles arabiensis	f	Full fed	Cattle	Bucket-far	Outdoor	AR
2012L_SAGA_105	2012-01-01	Sagamaganga	Tanzania	-8.06781	36.8021	Anopheles arabiensis	f	Partially fed	Cattle	Aspirator-Indoor	Indoor	AR
2012L_SAGA_106	2012-01-01	Sagamaganga	Tanzania	-8.06781	36.8021	Anopheles arabiensis	f	Partially fed	Cattle	Aspirator-Indoor	Indoor	AR	No
2012L_SAGA_107	2012-01-01	Sagamaganga	Tanzania	-8.06781	36.8021	Anopheles arabiensis	f	Full fed	Cattle	Aspirator-goat	Indoor	AR	No	9
2012L_SAGA_108	2012-01-01	Sagamaganga	Tanzania	-8.06781	36.8021	Anopheles arabiensis	f	Full fed	Mixed Cattle-Goat	Aspirator-goat	Indoor	AR
2012L_SAGA_109	2012-01-01	Sagamaganga	Tanzania	-8.06781	36.8021	Anopheles arabiensis	f	Full fed	Cattle	Bucket-far	Outdoor	AR
2012L_SAGA_110	2012-01-01	Sagamaganga	Tanzania	-8.06781	36.8021	Anopheles arabiensis	f	Full fed	Cattle	Bucket-close	Outdoor	AR
2012L_SAGA_111	2012-01-01	Sagamaganga	Tanzania	-8.06781	36.8021	Anopheles arabiensis	f	Full fed	Cattle	Bucket-close	Outdoor	AR
2012L_SAGA_112	2012-01-01	Sagamaganga	Tanzania	-8.06781	36.8021	Anopheles arabiensis	f	Full fed	Cattle	Bucket-close	Outdoor	AR
2012L_SAGA_113	2012-01-01	Sagamaganga	Tanzania	-8.06781	36.8021	Anopheles arabiensis	f	Full fed	Cattle	Bucket-close	Outdoor	AR
2012L_SAGA_114	2012-01-01	Sagamaganga	Tanzania	-8.06781	36.8021	Anopheles arabiensis	f	Full fed	Cattle	Bucket-close	Outdoor	AR
2012L_SAGA_115	2012-01-01	Sagamaganga	Tanzania	-8.06781	36.8021	Anopheles arabiensis	f	Full fed	Cattle	Bucket-close	Outdoor	AR
2012L_SAGA_116	2012-01-01	Sagamaganga	Tanzania	-8.06781	36.8021	Anopheles arabiensis	f	Full fed	Dog	Bucket-close	Outdoor	AR
2012L_SAGA_117	2012-01-01	Sagamaganga	Tanzania	-8.06781	36.8021	Anopheles arabiensis	f	Partially fed	Dog	Bucket-close	Outdoor	AR
2012L_SAGA_118	2012-01-01	Sagamaganga	Tanzania	-8.06781	36.8021	Anopheles arabiensis	f	Full fed	Dog	Bucket-close	Outdoor	AR
2012L_SAGA_119	2012-01-01	Sagamaganga	Tanzania	-8.06781	36.8021	Anopheles arabiensis	f	Full fed	Cattle	Bucket-far	Outdoor	AR
2012L_SAGA_120	2012-01-01	Sagamaganga	Tanzania	-8.06781	36.8021	Anopheles arabiensis	f	Full fed	Cattle	Bucket-far	Outdoor	AR
2012L_SAGA_121	2012-01-01	Sagamaganga	Tanzania	-8.06781	36.8021	Anopheles arabiensis	f	Full fed	Cattle	Bucket-far	Outdoor	AR
2012L_SAGA_122	2012-01-01	Sagamaganga	Tanzania	-8.06781	36.8021	Anopheles arabiensis	f	Full fed	Cattle	Bucket-far	Outdoor	AR
2012L_SAGA_123	2012-01-01	Sagamaganga	Tanzania	-8.06781	36.8021	Anopheles arabiensis	f	Full fed	Cattle	Bucket-far	Outdoor	AR
2012L_SAGA_124	2012-01-01	Sagamaganga	Tanzania	-8.06781	36.8021	Anopheles arabiensis	f	Full fed	Cattle	Bucket-far	Outdoor	AR
2012L_SAGA_125	2012-01-01	Sagamaganga	Tanzania	-8.06781	36.8021	Anopheles arabiensis	f	Full fed	Cattle	Bucket-far	Outdoor	AR
2012L_SAGA_126	2012-01-01	Sagamaganga	Tanzania	-8.06781	36.8021	Anopheles arabiensis	f	Full fed	Cattle	Bucket-far	Outdoor	AR
2012L_SAGA_127	2012-01-01	Sagamaganga	Tanzania	-8.06781	36.8021	Anopheles arabiensis	f	Full fed	Mixed Cattle-Goat	Aspirator-goat	Indoor	AR
2012L_SAGA_128	2012-01-01	Sagamaganga	Tanzania	-8.06781	36.8021	Anopheles arabiensis	f	Full fed	Goat	Aspirator-goat	Indoor	AR
2012L_SAGA_130	2012-01-01	Sagamaganga	Tanzania	-8.06781	36.8021	Anopheles arabiensis	f	Full fed	Cattle	Aspirator-Indoor	Indoor	AR
2012L_SAGA_131	2012-01-01	Sagamaganga	Tanzania	-8.06781	36.8021	Anopheles arabiensis	f	Full fed	Cattle	Aspirator-Indoor	Indoor	AR	Yes	8
2012L_SAGA_132	2012-01-01	Sagamaganga	Tanzania	-8.06781	36.8021	Anopheles arabiensis	f	Full fed	chicken	Aspirator-Indoor	Indoor	AR
2012L_SAGA_133	2012-01-01	Sagamaganga	Tanzania	-8.06781	36.8021	Anopheles arabiensis	f	Full fed	Cattle	Bucket-far	Outdoor	AR	Yes	7
2012L_SAGA_134	2012-01-01	Sagamaganga	Tanzania	-8.06781	36.8021	Anopheles arabiensis	f	Full fed	Cattle	Bucket-far	Outdoor	AR	Yes	7
2012L_SAGA_135	2012-01-01	Sagamaganga	Tanzania	-8.06781	36.8021	Anopheles arabiensis	f	Full fed	Cattle	Bucket-far	Outdoor	AR	No
2012L_SAGA_136	2012-01-01	Sagamaganga	Tanzania	-8.06781	36.8021	Anopheles arabiensis	f	Full fed	Cattle	Bucket-far	Outdoor	AR	No
2012L_SAGA_137	2012-01-01	Sagamaganga	Tanzania	-8.06781	36.8021	Anopheles arabiensis	f	Full fed	Cattle	Bucket-far	Outdoor	AR
2012L_SAGA_138	2012-01-01	Sagamaganga	Tanzania	-8.06781	36.8021	Anopheles arabiensis	f	Full fed	Cattle	Bucket-far	Outdoor	AR
2012L_SAGA_139	2012-01-01	Sagamaganga	Tanzania	-8.06781	36.8021	Anopheles arabiensis	f	Full fed	Cattle	Bucket-far	Outdoor	AR
2012L_SAGA_140	2012-01-01	Sagamaganga	Tanzania	-8.06781	36.8021	Anopheles arabiensis	f	Full fed	Mixed Cattle-Dog	Bucket-far	Outdoor	AR
2012L_SAGA_141	2012-01-01	Sagamaganga	Tanzania	-8.06781	36.8021	Anopheles arabiensis	f	Full fed	Cattle	Bucket-far	Outdoor	AR	Yes	8
2012L_SAGA_142	2012-01-01	Sagamaganga	Tanzania	-8.06781	36.8021	Anopheles arabiensis	f	Full fed	Cattle	Bucket-far	Outdoor	AR	No
2012L_SAGA_143	2012-01-01	Sagamaganga	Tanzania	-8.06781	36.8021	Anopheles arabiensis	f	Full fed	Cattle	Bucket-far	Outdoor	AR
2012L_SAGA_144	2012-01-01	Sagamaganga	Tanzania	-8.06781	36.8021	Anopheles arabiensis	f	Full fed	Cattle	Bucket-far	Outdoor	AR
2012L_SAGA_145	2012-01-01	Sagamaganga	Tanzania	-8.06781	36.8021	Anopheles arabiensis	f	Full fed	Cattle	Bucket-far	Outdoor	AR
2012L_SAGA_146	2012-01-01	Sagamaganga	Tanzania	-8.06781	36.8021	Anopheles arabiensis	f	Full fed	Cattle	Bucket-far	Outdoor	AR
2012L_SAGA_147	2012-01-01	Sagamaganga	Tanzania	-8.06781	36.8021	Anopheles arabiensis	f	Full fed	Cattle	Bucket-far	Outdoor	AR
2012L_SAGA_148	2012-01-01	Sagamaganga	Tanzania	-8.06781	36.8021	Anopheles arabiensis	f	Full fed	Cattle	Bucket-far	Outdoor	AR
2012L_SAGA_149	2012-01-01	Sagamaganga	Tanzania	-8.06781	36.8021	Anopheles arabiensis	f	Full fed	Cattle	Bucket-far	Outdoor	AR
2012L_SAGA_150	2012-01-01	Sagamaganga	Tanzania	-8.06781	36.8021	Anopheles arabiensis	f	Full fed	Cattle	Bucket-far	Outdoor	AR
2012L_SAGA_151	2012-01-01	Sagamaganga	Tanzania	-8.06781	36.8021	Anopheles arabiensis	f	Full fed	Cattle	Bucket-far	Outdoor	AR
2012L_SAGA_152	2012-01-01	Sagamaganga	Tanzania	-8.06781	36.8021	Anopheles arabiensis	f	Full fed	Cattle	Bucket-far	Outdoor	AR
2012L_SAGA_153	2012-01-01	Sagamaganga	Tanzania	-8.06781	36.8021	Anopheles arabiensis	f	Full fed	Cattle	Bucket-far	Outdoor	AR
2012L_SAGA_154	2012-01-01	Sagamaganga	Tanzania	-8.06781	36.8021	Anopheles arabiensis	f	Full fed	Cattle	Bucket-far	Outdoor	AR
2012L_SAGA_155	2012-01-01	Sagamaganga	Tanzania	-8.06781	36.8021	Anopheles arabiensis	f	Full fed	Cattle	Bucket-far	Outdoor	AR
2012L_SAGA_156	2012-01-01	Sagamaganga	Tanzania	-8.06781	36.8021	Anopheles arabiensis	f	Full fed	Cattle	Bucket-far	Outdoor	AR
2012L_SAGA_157	2012-01-01	Sagamaganga	Tanzania	-8.06781	36.8021	Anopheles arabiensis	f	Full fed	Cattle	Bucket-far	Outdoor	AR
2012L_SAGA_158	2012-01-01	Sagamaganga	Tanzania	-8.06781	36.8021	Anopheles arabiensis	f	Full fed	Cattle	Bucket-far	Outdoor	AR
2012L_SAGA_159	2012-01-01	Sagamaganga	Tanzania	-8.06781	36.8021	Anopheles arabiensis	f	Full fed	Cattle	Bucket-far	Outdoor	AR
2012L_SAGA_160	2012-01-01	Sagamaganga	Tanzania	-8.06781	36.8021	Anopheles arabiensis	f	Full fed	Cattle	Bucket-far	Outdoor	AR
2012L_SAGA_161	2012-01-01	Sagamaganga	Tanzania	-8.06781	36.8021	Anopheles arabiensis	f	Full fed	Dog	Bucket-far	Outdoor	AR
2012L_SAGA_162	2012-01-01	Sagamaganga	Tanzania	-8.06781	36.8021	Anopheles arabiensis	f	Full fed	Mixed Cattle-Dog	Bucket-far	Outdoor	AR
2012L_SAGA_163	2012-01-01	Sagamaganga	Tanzania	-8.06781	36.8021	Anopheles arabiensis	f	Full fed	Cattle	Bucket-far	Outdoor	AR
2012L_SAGA_164	2012-01-01	Sagamaganga	Tanzania	-8.06781	36.8021	Anopheles arabiensis	f	Full fed	Cattle	Bucket-far	Outdoor	AR
2012L_SAGA_165	2012-01-01	Sagamaganga	Tanzania	-8.06781	36.8021	Anopheles arabiensis	f	Full fed	Cattle	Bucket-far	Outdoor	AR
2012L_SAGA_166	2012-01-01	Sagamaganga	Tanzania	-8.06781	36.8021	Anopheles arabiensis	f	Full fed	Cattle	Bucket-far	Outdoor	AR
2012L_SAGA_167	2012-01-01	Sagamaganga	Tanzania	-8.06781	36.8021	Anopheles arabiensis	f	Full fed	Cattle	Bucket-far	Outdoor	AR
2012L_SAGA_168	2012-01-01	Sagamaganga	Tanzania	-8.06781	36.8021	Anopheles arabiensis	f	Full fed	Cattle	Bucket-far	Outdoor	AR
2012L_SAGA_169	2012-01-01	Sagamaganga	Tanzania	-8.06781	36.8021	Anopheles arabiensis	f	Full fed	Dog	Bucket-far	Outdoor	AR
2012L_SAGA_170	2012-01-01	Sagamaganga	Tanzania	-8.06781	36.8021	Anopheles arabiensis	f	Full fed	Cattle	Bucket-far	Outdoor	AR
2012L_SAGA_171	2012-01-01	Sagamaganga	Tanzania	-8.06781	36.8021	Anopheles arabiensis	f	Full fed	Cattle	Bucket-far	Outdoor	AR
2012L_SAGA_172	2012-01-01	Sagamaganga	Tanzania	-8.06781	36.8021	Anopheles arabiensis	f	Full fed	Cattle	Bucket-far	Outdoor	AR
2012L_SAGA_173	2012-01-01	Sagamaganga	Tanzania	-8.06781	36.8021	Anopheles arabiensis	f	Full fed	Cattle	Bucket-far	Outdoor	AR
2012L_SAGA_174	2012-01-01	Sagamaganga	Tanzania	-8.06781	36.8021	Anopheles arabiensis	f	Full fed	Cattle	Bucket-far	Outdoor	AR
2012L_SAGA_175	2012-01-01	Sagamaganga	Tanzania	-8.06781	36.8021	Anopheles arabiensis	f	Full fed	Mixed Cattle-Dog	Bucket-far	Outdoor	AR
2012L_SAGA_176	2012-01-01	Sagamaganga	Tanzania	-8.06781	36.8021	Anopheles arabiensis	f	Full fed	Cattle	Bucket-far	Outdoor	AR
2012L_SAGA_177	2012-01-01	Sagamaganga	Tanzania	-8.06781	36.8021	Anopheles arabiensis	f	Full fed	Cattle	Bucket-far	Outdoor	AR
2012L_SAGA_178	2012-01-01	Sagamaganga	Tanzania	-8.06781	36.8021	Anopheles arabiensis	f	Full fed	Mixed Cattle-Dog	Bucket-far	Outdoor	AR
2012L_SAGA_179	2012-01-01	Sagamaganga	Tanzania	-8.06781	36.8021	Anopheles arabiensis	f	Partially fed	Dog	Bucket-far	Outdoor	AR
2012L_SAGA_180	2012-01-01	Sagamaganga	Tanzania	-8.06781	36.8021	Anopheles arabiensis	f	Full fed	Cattle	Bucket-far	Outdoor	AR
2012L_SAGA_181	2012-01-01	Sagamaganga	Tanzania	-8.06781	36.8021	Anopheles arabiensis	f	Full fed	Mixed Cattle-Dog	Bucket-close	Outdoor	AR
2012L_SAGA_182	2012-01-01	Sagamaganga	Tanzania	-8.06781	36.8021	Anopheles arabiensis	f	Full fed	Cattle	Bucket-close	Outdoor	AR
2012L_SAGA_183	2012-01-01	Sagamaganga	Tanzania	-8.06781	36.8021	Anopheles arabiensis	f	Full fed	Cattle	Bucket-close	Outdoor	AR
2012L_SAGA_184	2012-01-01	Sagamaganga	Tanzania	-8.06781	36.8021	Anopheles arabiensis	f	Full fed	Cattle	Bucket-close	Outdoor	AR
2012L_SAGA_185	2012-01-01	Sagamaganga	Tanzania	-8.06781	36.8021	Anopheles arabiensis	f	Full fed	Cattle	Bucket-close	Outdoor	AR
2012L_SAGA_186	2012-01-01	Sagamaganga	Tanzania	-8.06781	36.8021	Anopheles arabiensis	f	Full fed	Cattle	Bucket-close	Outdoor	AR
2012L_SAGA_187	2012-01-01	Sagamaganga	Tanzania	-8.06781	36.8021	Anopheles arabiensis	f	Full fed	Cattle	Bucket-close	Outdoor	AR
2012L_SAGA_188	2012-01-01	Sagamaganga	Tanzania	-8.06781	36.8021	Anopheles arabiensis	f	Full fed	Cattle	Bucket-close	Outdoor	AR
2012L_SAGA_189	2012-01-01	Sagamaganga	Tanzania	-8.06781	36.8021	Anopheles arabiensis	f	Full fed	Cattle	Bucket-close	Outdoor	AR
2012L_SAGA_190	2012-01-01	Sagamaganga	Tanzania	-8.06781	36.8021	Anopheles arabiensis	f	Full fed	Cattle	Bucket-close	Outdoor	AR
2012L_SAGA_191	2012-01-01	Sagamaganga	Tanzania	-8.06781	36.8021	Anopheles arabiensis	f	Full fed	Cattle	Bucket-close	Outdoor	AR
2012L_SAGA_192	2012-01-01	Sagamaganga	Tanzania	-8.06781	36.8021	Anopheles arabiensis	f	Full fed	Cattle	Bucket-close	Outdoor	AR
2012L_SAGA_193	2012-01-01	Sagamaganga	Tanzania	-8.06781	36.8021	Anopheles arabiensis	f	Full fed	Cattle	Bucket-close	Outdoor	AR
2012L_SAGA_194	2012-01-01	Sagamaganga	Tanzania	-8.06781	36.8021	Anopheles arabiensis	f	Full fed	Cattle	Bucket-close	Outdoor	AR
2012L_SAGA_195	2012-01-01	Sagamaganga	Tanzania	-8.06781	36.8021	Anopheles arabiensis	f	Full fed	Cattle	Bucket-close	Outdoor	AR
2012L_SAGA_196	2012-01-01	Sagamaganga	Tanzania	-8.06781	36.8021	Anopheles arabiensis	f	Full fed	Dog	Bucket-close	Outdoor	AR
2012_LUPI_125	2012-08-21	Lupiro	Tanzania	-8.38	36.6691	Anopheles arabiensis	f	Full fed	Human	Bucket-close	Outdoor	AR
2012_LUPI_126	2012-08-21	Lupiro	Tanzania	-8.38	36.6691	Anopheles arabiensis	f	Full fed	Cattle	Bucket-close	Outdoor	AR
2012_LUPI_127	2012-08-21	Lupiro	Tanzania	-8.38	36.6691	Anopheles arabiensis	f	Full fed	Pig	Bucket-close	Outdoor	AR
2012_LUPI_128	2012-08-21	Lupiro	Tanzania	-8.38	36.6691	Anopheles arabiensis	f	Full fed	Human	Bucket-close	Outdoor	AR
2012_LUPI_129	2012-08-21	Lupiro	Tanzania	-8.38	36.6691	Anopheles arabiensis	f	Full fed	Human	Bucket-close	Outdoor	AR
2012_LUPI_131	2012-08-21	Lupiro	Tanzania	-8.38	36.6691	Anopheles arabiensis	f	Partially fed	Cattle	Bucket-close	Outdoor	AR
2012_LUPI_132	2012-08-21	Lupiro	Tanzania	-8.38	36.6691	Anopheles arabiensis	f	Partially fed	Cattle	Bucket-close	Outdoor	AR
2012_LUPI_133	2012-08-21	Lupiro	Tanzania	-8.38	36.6691	Anopheles arabiensis	f	Partially fed	Cattle	Bucket-close	Outdoor	AR
2012_LUPI_134	2012-08-21	Lupiro	Tanzania	-8.38	36.6691	Anopheles arabiensis	f	Full fed	Cattle	Bucket-close	Outdoor	AR
2012_LUPI_135	2012-08-21	Lupiro	Tanzania	-8.38	36.6691	Anopheles arabiensis	f	Full fed	Cattle	Bucket-close	Outdoor	AR
2012_LUPI_136	2012-08-21	Lupiro	Tanzania	-8.38	36.6691	Anopheles arabiensis	f	Full fed	Cattle	Bucket-close	Outdoor	AR
2012_LUPI_137	2012-08-21	Lupiro	Tanzania	-8.38	36.6691	Anopheles arabiensis	f	Full fed	Cattle	Bucket-close	Outdoor	AR
2012_LUPI_138	2012-08-21	Lupiro	Tanzania	-8.38	36.6691	Anopheles arabiensis	f	Full fed	Dog	Bucket-close	Outdoor	AR
2012_LUPI_140	2012-08-21	Lupiro	Tanzania	-8.38	36.6691	Anopheles arabiensis	f	Full fed	Cattle	Bucket-close	Outdoor	AR
2012_LUPI_141	2012-08-21	Lupiro	Tanzania	-8.38	36.6691	Anopheles arabiensis	f	Full fed	Cattle	Bucket-close	Outdoor	AR
2012_LUPI_142	2012-08-21	Lupiro	Tanzania	-8.38	36.6691	Anopheles arabiensis	f	Full fed	Cattle	Bucket-close	Outdoor	AR
2012_LUPI_143	2012-08-21	Lupiro	Tanzania	-8.38	36.6691	Anopheles arabiensis	f	Full fed	Cattle	Bucket-close	Outdoor	AR
2012_LUPI_144	2012-08-21	Lupiro	Tanzania	-8.38	36.6691	Anopheles arabiensis	f	Partially fed	Pig	Bucket-far	Outdoor	AR
2012_LUPI_145	2012-08-21	Lupiro	Tanzania	-8.38	36.6691	Anopheles arabiensis	f	Full fed	Pig	Bucket-far	Outdoor	AR
2012_LUPI_146	2012-08-21	Lupiro	Tanzania	-8.38	36.6691	Anopheles arabiensis	f	Full fed	Human	Bucket-far	Outdoor	AR
2012_LUPI_147	2012-08-21	Lupiro	Tanzania	-8.38	36.6691	Anopheles arabiensis	f	Full fed	Cattle	Bucket-close	Outdoor	AR
2012_LUPI_148	2012-08-21	Lupiro	Tanzania	-8.38	36.6691	Anopheles arabiensis	f	Full fed	Cattle	Bucket-far	Outdoor	AR
2012_LUPI_149	2012-08-21	Lupiro	Tanzania	-8.38	36.6691	Anopheles arabiensis	f	Full fed	Cattle	Bucket-close	Outdoor	AR
2012_LUPI_151	2012-08-21	Lupiro	Tanzania	-8.38	36.6691	Anopheles arabiensis	f	Full fed	Cattle	Bucket-close	Outdoor	AR
2012_LUPI_152	2012-08-21	Lupiro	Tanzania	-8.38	36.6691	Anopheles arabiensis	f	Full fed	Cattle	Bucket-close	Outdoor	AR
2012_LUPI_153	2012-08-21	Lupiro	Tanzania	-8.38	36.6691	Anopheles arabiensis	f	Full fed	Cattle	Bucket-far	Outdoor	AR
2012_LUPI_155	2012-08-21	Lupiro	Tanzania	-8.38	36.6691	Anopheles arabiensis	f	Full fed	Cattle	Bucket-far	Outdoor	AR
2012_LUPI_156	2012-08-21	Lupiro	Tanzania	-8.38	36.6691	Anopheles arabiensis	f	Full fed	Human	Bucket-far	Outdoor	AR	Yes	701/502
2012_LUPI_157	2012-08-21	Lupiro	Tanzania	-8.38	36.6691	Anopheles arabiensis	f	Full fed	Human	Bucket-far	Outdoor	AR	Yes	702/502
2012_LUPI_158	2012-08-21	Lupiro	Tanzania	-8.38	36.6691	Anopheles arabiensis	f	Full fed	Cattle	Bucket-far	Outdoor	AR
2012_LUPI_159	2012-08-21	Lupiro	Tanzania	-8.38	36.6691	Anopheles arabiensis	f	Full fed	Cattle	Bucket-close	Outdoor	AR
2012_LUPI_161	2012-08-21	Lupiro	Tanzania	-8.38	36.6691	Anopheles arabiensis	f	Full fed	Human	Bucket-close	Outdoor	AR	Yes	703/502
2012_LUPI_162	2012-08-21	Lupiro	Tanzania	-8.38	36.6691	Anopheles arabiensis	f	Full fed	Human	Bucket-far	Outdoor	AR
2012_LUPI_163	2012-08-21	Lupiro	Tanzania	-8.38	36.6691	Anopheles arabiensis	f	Full fed	Cattle	Bucket-close	Outdoor	AR
2012_LUPI_164	2012-08-21	Lupiro	Tanzania	-8.38	36.6691	Anopheles arabiensis	f	Full fed	Cattle	Bucket-close	Outdoor	AR
2012_LUPI_165	2012-08-21	Lupiro	Tanzania	-8.38	36.6691	Anopheles arabiensis	f	Full fed	Cattle	Bucket-close	Outdoor	AR
2012_LUPI_166	2012-08-21	Lupiro	Tanzania	-8.38	36.6691	Anopheles arabiensis	f	Full fed	Human	Aspirator-indoor	Indoor	AR
2012_LUPI_168	2012-08-21	Lupiro	Tanzania	-8.38	36.6691	Anopheles arabiensis	f	Full fed	Human	Aspirator-indoor	Indoor	AR
2012_LUPI_169	2012-08-21	Lupiro	Tanzania	-8.38	36.6691	Anopheles arabiensis	f	Full fed	Dog	Aspirator-indoor	Indoor	AR
2012_LUPI_170	2012-08-21	Lupiro	Tanzania	-8.38	36.6691	Anopheles arabiensis	f	Partially fed	Human	Aspirator-indoor	Indoor	AR
2012_LUPI_171	2012-08-21	Lupiro	Tanzania	-8.38	36.6691	Anopheles arabiensis	f	Partially fed	Human	Aspirator-indoor	Indoor	AR	Yes	704/502
2012_LUPI_172	2012-08-21	Lupiro	Tanzania	-8.38	36.6691	Anopheles arabiensis	f	Full fed	Cattle	Aspirator-indoor	Indoor	AR
2012_LUPI_173	2012-08-21	Lupiro	Tanzania	-8.38	36.6691	Anopheles arabiensis	f	Full fed	Human	Aspirator-indoor	Indoor	AR	Yes	705/502
2012_LUPI_174	2012-08-21	Lupiro	Tanzania	-8.38	36.6691	Anopheles arabiensis	f	Full fed	Cattle	Aspirator-indoor	Indoor	AR
2012_LUPI_176	2012-08-21	Lupiro	Tanzania	-8.38	36.6691	Anopheles arabiensis	f	Full fed	Cattle	Aspirator-cow	Indoor	AR
2012_LUPI_177	2012-08-22	Lupiro	Tanzania	-8.38	36.6691	Anopheles arabiensis	f	Partially fed	Dog	Bucket-close	Outdoor	AR
2012_LUPI_178	2012-08-22	Lupiro	Tanzania	-8.38	36.6691	Anopheles arabiensis	f	Partially fed	Human	Bucket-close	Outdoor	AR	No
2012_LUPI_179	2012-08-22	Lupiro	Tanzania	-8.38	36.6691	Anopheles arabiensis	f	Full fed	Dog	Bucket-close	Outdoor	AR
2012_LUPI_180	2012-08-22	Lupiro	Tanzania	-8.38	36.6691	Anopheles arabiensis	f	Partially fed	Human	Bucket-close	Outdoor	AR	Yes	707/502
2012_LUPI_181	2012-08-22	Lupiro	Tanzania	-8.38	36.6691	Anopheles arabiensis	f	Full fed	Dog	Bucket-close	Outdoor	AR
2012_LUPI_184	2012-08-22	Lupiro	Tanzania	-8.38	36.6691	Anopheles arabiensis	f	Full fed	Dog	Bucket-close	Outdoor	AR
2012_LUPI_185	2012-08-22	Lupiro	Tanzania	-8.38	36.6691	Anopheles arabiensis	f	Partially fed	Human	Bucket-close	Outdoor	AR
2012_LUPI_186	2012-08-22	Lupiro	Tanzania	-8.38	36.6691	Anopheles arabiensis	f	Partially fed	Cattle	Bucket-far	Outdoor	AR
2012_LUPI_187	2012-08-22	Lupiro	Tanzania	-8.38	36.6691	Anopheles arabiensis	f	Partially fed	Dog	Bucket-close	Outdoor	AR
2012_LUPI_188	2012-08-22	Lupiro	Tanzania	-8.38	36.6691	Anopheles arabiensis	f	Partially fed	Human	Bucket-close	Outdoor	AR
2012_LUPI_189	2012-08-22	Lupiro	Tanzania	-8.38	36.6691	Anopheles arabiensis	f	Full fed	Cattle	Bucket-close	Outdoor	AR
2012_LUPI_190	2012-08-22	Lupiro	Tanzania	-8.38	36.6691	Anopheles arabiensis	f	Full fed	Cattle	Bucket-close	Outdoor	AR
2012_LUPI_191	2012-08-22	Lupiro	Tanzania	-8.38	36.6691	Anopheles arabiensis	f	Full fed	Cattle	Bucket-close	Outdoor	AR
2012_LUPI_192	2012-08-22	Lupiro	Tanzania	-8.38	36.6691	Anopheles arabiensis	f	Full fed	Cattle	Bucket-close	Outdoor	AR
2012_LUPI_193	2012-08-22	Lupiro	Tanzania	-8.38	36.6691	Anopheles arabiensis	f	Partially fed	Cattle	Bucket-close	Outdoor	AR
2012_LUPI_194	2012-08-22	Lupiro	Tanzania	-8.38	36.6691	Anopheles arabiensis	f	Full fed	Cattle	Bucket-close	Outdoor	AR
2012_LUPI_195	2012-08-22	Lupiro	Tanzania	-8.38	36.6691	Anopheles arabiensis	f	Full fed	Cattle	Bucket-close	Outdoor	AR
2012_LUPI_196	2012-08-22	Lupiro	Tanzania	-8.38	36.6691	Anopheles arabiensis	f	Full fed	Cattle	Bucket-close	Outdoor	AR
2012_LUPI_198	2012-08-22	Lupiro	Tanzania	-8.38	36.6691	Anopheles arabiensis	f	Full fed	Human	Bucket-close	Outdoor	AR
2012_LUPI_199	2012-08-22	Lupiro	Tanzania	-8.38	36.6691	Anopheles arabiensis	f	Full fed	Cattle	Bucket-close	Outdoor	AR
2012_LUPI_200	2012-08-22	Lupiro	Tanzania	-8.38	36.6691	Anopheles arabiensis	f	Full fed	Cattle	Bucket-close	Outdoor	AR
2012_LUPI_201	2012-08-22	Lupiro	Tanzania	-8.38	36.6691	Anopheles arabiensis	f	Full fed	Cattle	Bucket-close	Outdoor	AR
2012_LUPI_202	2012-08-22	Lupiro	Tanzania	-8.38	36.6691	Anopheles arabiensis	f	Partially fed	Cattle	Bucket-close	Outdoor	AR
2012_LUPI_203	2012-08-22	Lupiro	Tanzania	-8.38	36.6691	Anopheles arabiensis	f	Full fed	Cattle	Bucket-close	Outdoor	AR
2012_LUPI_204	2012-08-22	Lupiro	Tanzania	-8.38	36.6691	Anopheles arabiensis	f	Full fed	Cattle	Bucket-close	Outdoor	AR
2012_LUPI_205	2012-08-22	Lupiro	Tanzania	-8.38	36.6691	Anopheles arabiensis	f	Full fed	Cattle	Bucket-close	Outdoor	AR
2012_LUPI_206	2012-08-22	Lupiro	Tanzania	-8.38	36.6691	Anopheles arabiensis	f	Full fed	Cattle	Bucket-close	Outdoor	AR
2012_LUPI_207	2012-08-22	Lupiro	Tanzania	-8.38	36.6691	Anopheles arabiensis	f	Full fed	Dog	Bucket-far	Outdoor	AR
2012_LUPI_208	2012-08-22	Lupiro	Tanzania	-8.38	36.6691	Anopheles arabiensis	f	Full fed	Cattle	Bucket-far	Outdoor	AR
2012_LUPI_210	2012-08-22	Lupiro	Tanzania	-8.38	36.6691	Anopheles arabiensis	f	Full fed	Human	Bucket-far	Outdoor	AR
2012_LUPI_211	2012-08-22	Lupiro	Tanzania	-8.38	36.6691	Anopheles arabiensis	f	Full fed	Human	Bucket-far	Outdoor	AR
2012_LUPI_213	2012-08-22	Lupiro	Tanzania	-8.38	36.6691	Anopheles arabiensis	f	Partially fed	Human	Bucket-far	Outdoor	AR
2012_LUPI_214	2012-08-22	Lupiro	Tanzania	-8.38	36.6691	Anopheles arabiensis	f	Partially fed	Cattle	Bucket-far	Outdoor	AR
2012_LUPI_216	2012-08-22	Lupiro	Tanzania	-8.38	36.6691	Anopheles arabiensis	f	Partially fed	Cattle	Bucket-far	Outdoor	AR
2012_LUPI_217	2012-08-22	Lupiro	Tanzania	-8.38	36.6691	Anopheles arabiensis	f	Partially fed	Cattle	Bucket-far	Outdoor	AR
2012_LUPI_218	2012-08-22	Lupiro	Tanzania	-8.38	36.6691	Anopheles arabiensis	f	Partially fed	Cattle	Bucket-far	Outdoor	AR
2012_LUPI_220	2012-08-22	Lupiro	Tanzania	-8.38	36.6691	Anopheles arabiensis	f	Full fed	Cattle	Bucket-far	Outdoor	AR
2012_LUPI_221	2012-08-22	Lupiro	Tanzania	-8.38	36.6691	Anopheles arabiensis	f	Full fed	Human	Bucket-far	Outdoor	AR
2012_LUPI_222	2012-08-22	Lupiro	Tanzania	-8.38	36.6691	Anopheles arabiensis	f	Full fed	Cattle	Bucket-far	Outdoor	AR
2012_LUPI_226	2012-08-22	Lupiro	Tanzania	-8.38	36.6691	Anopheles arabiensis	f	Full fed	Cattle	Bucket-far	Outdoor	AR
2012_LUPI_228	2012-08-22	Lupiro	Tanzania	-8.38	36.6691	Anopheles arabiensis	f	Full fed	Cattle	Bucket-far	Outdoor	AR
2012_LUPI_229	2012-08-22	Lupiro	Tanzania	-8.38	36.6691	Anopheles arabiensis	f	Full fed	Cattle	Bucket-far	Outdoor	AR
2012_LUPI_230	2012-08-22	Lupiro	Tanzania	-8.38	36.6691	Anopheles arabiensis	f	Full fed	Pig	Bucket-far	Outdoor	AR
2012_LUPI_231	2012-08-22	Lupiro	Tanzania	-8.38	36.6691	Anopheles arabiensis	f	Full fed	Cattle	Bucket-far	Outdoor	AR
2012_LUPI_232	2012-08-22	Lupiro	Tanzania	-8.38	36.6691	Anopheles arabiensis	f	Full fed	Cattle	Bucket-far	Outdoor	AR
2012_LUPI_233	2012-08-22	Lupiro	Tanzania	-8.38	36.6691	Anopheles arabiensis	f	Full fed	Human	Bucket-far	Outdoor	AR
2012_LUPI_234	2012-08-22	Lupiro	Tanzania	-8.38	36.6691	Anopheles arabiensis	f	Full fed	Human	Bucket-far	Outdoor	AR
2012_LUPI_236	2012-08-22	Lupiro	Tanzania	-8.38	36.6691	Anopheles arabiensis	f	Full fed	Dog	Bucket-far	Outdoor	AR
2012_LUPI_237	2012-08-22	Lupiro	Tanzania	-8.38	36.6691	Anopheles arabiensis	f	Full fed	Human	Bucket-far	Outdoor	AR
2012_LUPI_240	2012-08-22	Lupiro	Tanzania	-8.38	36.6691	Anopheles arabiensis	f	Full fed	Human	Aspirator-indoor	Indoor	AR
2012_LUPI_241	2012-08-22	Lupiro	Tanzania	-8.38	36.6691	Anopheles arabiensis	f	Full fed	Pig	Aspirator-indoor	Indoor	AR
2012_LUPI_242	2012-08-22	Lupiro	Tanzania	-8.38	36.6691	Anopheles arabiensis	f	Partially fed	Cattle	Aspirator-indoor	Indoor	AR
2012_LUPI_244	2012-08-22	Lupiro	Tanzania	-8.38	36.6691	Anopheles arabiensis	f	Partially fed	Cattle	Aspirator-indoor	Indoor	AR
2012_LUPI_245	2012-08-22	Lupiro	Tanzania	-8.38	36.6691	Anopheles arabiensis	f	Partially fed	Cattle	Aspirator-indoor	Indoor	AR
2012_LUPI_246	2012-08-22	Lupiro	Tanzania	-8.38	36.6691	Anopheles arabiensis	f	Partially fed	Cattle	Aspirator-indoor	Indoor	AR
2012_LUPI_248	2012-08-22	Lupiro	Tanzania	-8.38	36.6691	Anopheles arabiensis	f	Full fed	Cattle	Aspirator-indoor	Indoor	AR
2012_LUPI_249	2012-08-22	Lupiro	Tanzania	-8.38	36.6691	Anopheles arabiensis	f	Full fed	Cattle	Aspirator-indoor	Indoor	AR
2012_LUPI_250	2012-08-22	Lupiro	Tanzania	-8.38	36.6691	Anopheles arabiensis	f	Full fed	Cattle	Aspirator-indoor	Indoor	AR
2012_LUPI_251	2012-08-22	Lupiro	Tanzania	-8.38	36.6691	Anopheles arabiensis	f	Full fed	Cattle	Aspirator-indoor	Indoor	AR
2012_LUPI_252	2012-08-22	Lupiro	Tanzania	-8.38	36.6691	Anopheles arabiensis	f	Full fed	Cattle	Aspirator-indoor	Indoor	AR
2012_LUPI_253	2012-08-22	Lupiro	Tanzania	-8.38	36.6691	Anopheles arabiensis	f	Full fed	Human	Aspirator-indoor	Indoor	AR
2012_LUPI_254	2012-08-22	Lupiro	Tanzania	-8.38	36.6691	Anopheles arabiensis	f	Full fed	Human	Aspirator-indoor	Indoor	AR
2012_LUPI_255	2012-08-22	Lupiro	Tanzania	-8.38	36.6691	Anopheles arabiensis	f	Full fed	Cattle	Aspirator-cow	Indoor	AR
2012_LUPI_256	2012-08-22	Lupiro	Tanzania	-8.38	36.6691	Anopheles arabiensis	f	Full fed	Cattle	Bucket-close	Outdoor	AR
2012_LUPI_257	2012-08-22	Lupiro	Tanzania	-8.38	36.6691	Anopheles arabiensis	f	Full fed	Cattle	Aspirator-cow	Indoor	AR
2012_LUPI_258	2012-08-22	Lupiro	Tanzania	-8.38	36.6691	Anopheles arabiensis	f	Full fed	Cattle	Aspirator-cow	Indoor	AR
2012_LUPI_259	2012-08-22	Lupiro	Tanzania	-8.38	36.6691	Anopheles arabiensis	f	Full fed	Cattle	Bucket-close	Outdoor	AR
2012_LUPI_260	2012-08-22	Lupiro	Tanzania	-8.38	36.6691	Anopheles arabiensis	f	Full fed	Human	Bucket-close	Outdoor	AR
2012_LUPI_262	2012-08-22	Lupiro	Tanzania	-8.38	36.6691	Anopheles arabiensis	f	Full fed	Human	Bucket-close	Outdoor	AR
2012_LUPI_263	2012-08-22	Lupiro	Tanzania	-8.38	36.6691	Anopheles arabiensis	f	Full fed	Dog	Bucket-close	Outdoor	AR
2012_LUPI_264	2012-08-22	Lupiro	Tanzania	-8.38	36.6691	Anopheles arabiensis	f	Full fed	Dog	Bucket-close	Outdoor	AR
2012_LUPI_266	2012-08-22	Lupiro	Tanzania	-8.38	36.6691	Anopheles arabiensis	f	Full fed	Human	Bucket-close	Outdoor	AR
2012_LUPI_267	2012-08-22	Lupiro	Tanzania	-8.38	36.6691	Anopheles arabiensis	f	Full fed	Human	Bucket-close	Outdoor	AR
2012_LUPI_268	2012-08-22	Lupiro	Tanzania	-8.38	36.6691	Anopheles arabiensis	f	Partially fed	Pig	Bucket-far	Outdoor	AR
2012_LUPI_269	2012-08-22	Lupiro	Tanzania	-8.38	36.6691	Anopheles arabiensis	f	Full fed	Human	Bucket-far	Outdoor	AR
2012_LUPI_271	2012-08-22	Lupiro	Tanzania	-8.38	36.6691	Anopheles arabiensis	f	Full fed	Cattle	Bucket-far	Outdoor	AR
2012_LUPI_272	2012-08-22	Lupiro	Tanzania	-8.38	36.6691	Anopheles arabiensis	f	Full fed	Human	Bucket-far	Outdoor	AR
2012_LUPI_273	2012-08-22	Lupiro	Tanzania	-8.38	36.6691	Anopheles arabiensis	f	Full fed	Pig	Bucket-far	Outdoor	AR
2012_LUPI_274	2012-08-22	Lupiro	Tanzania	-8.38	36.6691	Anopheles arabiensis	f	Full fed	Human	Bucket-far	Outdoor	AR
2012_LUPI_275	2012-08-22	Lupiro	Tanzania	-8.38	36.6691	Anopheles arabiensis	f	Full fed	Dog	Bucket-far	Outdoor	AR
2012_LUPI_276	2012-08-22	Lupiro	Tanzania	-8.38	36.6691	Anopheles arabiensis	f	Full fed	Cattle	Bucket-far	Outdoor	AR
2012_LUPI_277	2012-08-22	Lupiro	Tanzania	-8.38	36.6691	Anopheles arabiensis	f	Full fed	Human	Aspirator-indoor	Indoor	AR
2012_LUPI_278	2012-08-22	Lupiro	Tanzania	-8.38	36.6691	Anopheles arabiensis	f	Full fed	Human	Aspirator-indoor	Indoor	AR
2012_LUPI_279	2012-08-22	Lupiro	Tanzania	-8.38	36.6691	Anopheles arabiensis	f	Full fed	Human	Aspirator-indoor	Indoor	AR
2012_LUPI_283	2012-08-22	Lupiro	Tanzania	-8.38	36.6691	Anopheles arabiensis	f	Full fed	Dog	Aspirator-indoor	Indoor	AR
2012_LUPI_284	2012-08-22	Lupiro	Tanzania	-8.38	36.6691	Anopheles arabiensis	f	Full fed	Human	Aspirator-indoor	Indoor	AR
2012_LUPI_285	2012-08-22	Lupiro	Tanzania	-8.38	36.6691	Anopheles arabiensis	f	Full fed	Cattle	Aspirator-indoor	Indoor	AR
2012_LUPI_286	2012-08-22	Lupiro	Tanzania	-8.38	36.6691	Anopheles arabiensis	f	Full fed	Cattle	Aspirator-indoor	Indoor	AR
2012_LUPI_287	2012-08-22	Lupiro	Tanzania	-8.38	36.6691	Anopheles arabiensis	f	Partially fed	Cattle	Aspirator-cow	Indoor	AR
2012_LUPI_288	2012-08-22	Lupiro	Tanzania	-8.38	36.6691	Anopheles arabiensis	f	Partially fed	Cattle	Aspirator-cow	Indoor	AR
2012_LUPI_289	2012-08-22	Lupiro	Tanzania	-8.38	36.6691	Anopheles arabiensis	f	Partially fed	Cattle	Aspirator-cow	Indoor	AR
2012_LUPI_290	2012-08-22	Lupiro	Tanzania	-8.38	36.6691	Anopheles arabiensis	f	Full fed	Cattle	Aspirator-cow	Indoor	AR
2012_LUPI_291	2012-08-22	Lupiro	Tanzania	-8.38	36.6691	Anopheles arabiensis	f	Full fed	Cattle	Aspirator-cow	Indoor	AR
2012_LUPI_292	2012-08-22	Lupiro	Tanzania	-8.38	36.6691	Anopheles arabiensis	f	Full fed	Cattle	Aspirator-cow	Indoor	AR
2012_MINE_117	2012-09-04	Minepa	Tanzania	-8.257	36.6816	Anopheles arabiensis	f	Full fed	Cattle	Bucket-close	Outdoor	AR
2012_MINE_118	2012-09-04	Minepa	Tanzania	-8.257	36.6816	Anopheles arabiensis	f	Full fed	Cattle	Bucket-close	Outdoor	AR
2012_MINE_119	2012-09-04	Minepa	Tanzania	-8.257	36.6816	Anopheles arabiensis	f	Partially fed	Cattle	Bucket-far	Outdoor	AR
2012_MINE_120	2012-09-04	Minepa	Tanzania	-8.257	36.6816	Anopheles arabiensis	f	Partially fed	Cattle	Bucket-far	Outdoor	AR
2012_MINE_121	2012-09-04	Minepa	Tanzania	-8.257	36.6816	Anopheles arabiensis	f	Partially fed	Cattle	Bucket-far	Outdoor	AR
2012_MINE_122	2012-09-05	Minepa	Tanzania	-8.257	36.6816	Anopheles arabiensis	f	Full fed	Cattle	Bucket-far	Outdoor	AR
2012_MINE_123	2012-09-04	Minepa	Tanzania	-8.257	36.6816	Anopheles arabiensis	f	Full fed	Human	Bucket-far	Outdoor	AR
2012_MINE_124	2012-09-04	Minepa	Tanzania	-8.257	36.6816	Anopheles arabiensis	f	Full fed	Human	Bucket-far	Outdoor	AR
2012_MINE_125	2012-09-04	Minepa	Tanzania	-8.257	36.6816	Anopheles arabiensis	f	Full fed	Cattle	Bucket-far	Outdoor	AR
2012_MINE_126	2012-09-04	Minepa	Tanzania	-8.257	36.6816	Anopheles arabiensis	f	Full fed	Cattle	Bucket-far	Outdoor	AR
2012_MINE_127	2012-09-04	Minepa	Tanzania	-8.257	36.6816	Anopheles arabiensis	f	Full fed	Cattle	Bucket-far	Outdoor	AR
2012_MINE_129	2012-09-04	Minepa	Tanzania	-8.257	36.6816	Anopheles arabiensis	f	Partially fed	Cattle	Bucket-close	Outdoor	AR
2012_MINE_130	2012-09-04	Minepa	Tanzania	-8.257	36.6816	Anopheles arabiensis	f	Full fed	Cattle	Bucket-close	Outdoor	AR
2012_MINE_131	2012-09-04	Minepa	Tanzania	-8.257	36.6816	Anopheles arabiensis	f	Full fed	Cattle	Bucket-close	Outdoor	AR
2012_MINE_132	2012-09-04	Minepa	Tanzania	-8.257	36.6816	Anopheles arabiensis	f	Full fed	Cattle	Bucket-close	Outdoor	AR
2012_MINE_133	2012-09-04	Minepa	Tanzania	-8.257	36.6816	Anopheles arabiensis	f	Full fed	Cattle	Bucket-close	Outdoor	AR
2012_MINE_134	2012-09-04	Minepa	Tanzania	-8.257	36.6816	Anopheles arabiensis	f	Full fed	Cattle	Bucket-close	Outdoor	AR
2012_MINE_135	2012-09-04	Minepa	Tanzania	-8.257	36.6816	Anopheles arabiensis	f	Full fed	Goat	Bucket-close	Outdoor	AR
2012_MINE_136	2012-09-04	Minepa	Tanzania	-8.257	36.6816	Anopheles arabiensis	f	Full fed	Cattle	Bucket-close	Outdoor	AR
2012_MINE_137	2012-09-04	Minepa	Tanzania	-8.257	36.6816	Anopheles arabiensis	f	Full fed	Cattle	Bucket-close	Outdoor	AR
2012_MINE_138	2012-09-04	Minepa	Tanzania	-8.257	36.6816	Anopheles arabiensis	f	Full fed	Cattle	Bucket-close	Outdoor	AR
2012_MINE_139	2012-09-04	Minepa	Tanzania	-8.257	36.6816	Anopheles arabiensis	f	Full fed	Cattle	Bucket-close	Outdoor	AR
2012_MINE_140	2012-09-04	Minepa	Tanzania	-8.257	36.6816	Anopheles arabiensis	f	Full fed	Cattle	Bucket-close	Outdoor	AR
2012_MINE_141	2012-09-04	Minepa	Tanzania	-8.257	36.6816	Anopheles arabiensis	f	Partially fed	Cattle	Bucket-far	Outdoor	AR
2012_MINE_142	2012-09-04	Minepa	Tanzania	-8.257	36.6816	Anopheles arabiensis	f	Partially fed	Cattle	Bucket-far	Outdoor	AR
2012_MINE_143	2012-09-04	Minepa	Tanzania	-8.257	36.6816	Anopheles arabiensis	f	Partially fed	Mixed Cattle-Pig	Bucket-far	Outdoor	AR
2012_MINE_146	2012-09-04	Minepa	Tanzania	-8.257	36.6816	Anopheles arabiensis	f	Full fed	Cattle	Bucket-far	Outdoor	AR
2012_MINE_147	2012-09-04	Minepa	Tanzania	-8.257	36.6816	Anopheles arabiensis	f	Full fed	Cattle	Bucket-far	Outdoor	AR
2012_MINE_148	2012-09-04	Minepa	Tanzania	-8.257	36.6816	Anopheles arabiensis	f	Full fed	Cattle	Bucket-far	Outdoor	AR
2012_MINE_149	2012-09-04	Minepa	Tanzania	-8.257	36.6816	Anopheles arabiensis	f	Full fed	Cattle	Bucket-far	Outdoor	AR
2012_MINE_150	2012-09-04	Minepa	Tanzania	-8.257	36.6816	Anopheles arabiensis	f	Full fed	Cattle	Bucket-far	Outdoor	AR
2012_MINE_153	2012-09-04	Minepa	Tanzania	-8.257	36.6816	Anopheles arabiensis	f	Partially fed	Cattle	Bucket-close	Outdoor	AR
2012_MINE_154	2012-09-04	Minepa	Tanzania	-8.257	36.6816	Anopheles arabiensis	f	Full fed	Cattle	Bucket-close	Outdoor	AR
2012_MINE_155	2012-09-04	Minepa	Tanzania	-8.257	36.6816	Anopheles arabiensis	f	Full fed	Cattle	Bucket-close	Outdoor	AR
2012_MINE_156	2012-09-04	Minepa	Tanzania	-8.257	36.6816	Anopheles arabiensis	f	Full fed	Cattle	Bucket-close	Outdoor	AR
2012_MINE_158	2012-09-04	Minepa	Tanzania	-8.257	36.6816	Anopheles arabiensis	f	Full fed	Cattle	Bucket-far	Outdoor	AR
2012_MINE_159	2012-09-04	Minepa	Tanzania	-8.257	36.6816	Anopheles arabiensis	f	Full fed	Cattle	Bucket-far	Outdoor	AR
2012_MINE_160	2012-09-04	Minepa	Tanzania	-8.257	36.6816	Anopheles arabiensis	f	Full fed	Cattle	Bucket-far	Outdoor	AR
2012_MINE_163	2012-09-04	Minepa	Tanzania	-8.257	36.6816	Anopheles arabiensis	f	Full fed	Pig	Bucket-far	Outdoor	AR
2012_MINE_164	2012-09-04	Minepa	Tanzania	-8.257	36.6816	Anopheles arabiensis	f	Full fed	Dog	Bucket-far	Outdoor	AR
2012_MINE_165	2012-09-04	Minepa	Tanzania	-8.257	36.6816	Anopheles arabiensis	f	Full fed	Pig	Bucket-far	Outdoor	AR
2012_MINE_166	2012-09-04	Minepa	Tanzania	-8.257	36.6816	Anopheles arabiensis	f	Full fed	Cattle	Aspirator-indoor	Indoor	AR
2012_MINE_167	2012-09-04	Minepa	Tanzania	-8.257	36.6816	Anopheles arabiensis	f	Full fed	Cattle	Aspirator-indoor	Indoor	AR
2012_MINE_169	2012-09-04	Minepa	Tanzania	-8.257	36.6816	Anopheles arabiensis	f	Full fed	Human	Aspirator-indoor	Indoor	AR
2012_MINE_170	2012-09-04	Minepa	Tanzania	-8.257	36.6816	Anopheles arabiensis	f	Full fed	Cattle	Aspirator-indoor	Indoor	AR
2012_MINE_171	2012-09-04	Minepa	Tanzania	-8.257	36.6816	Anopheles arabiensis	f	Full fed	Pig	Aspirator-pig	Indoor	AR
2012_MINE_172	2012-09-04	Minepa	Tanzania	-8.257	36.6816	Anopheles arabiensis	f	Full fed	Pig	Aspirator-pig	Indoor	AR
2012_MINE_173	2012-09-04	Minepa	Tanzania	-8.257	36.6816	Anopheles arabiensis	f	Full fed	Pig	Aspirator-pig	Indoor	AR
2012_MINE_174	2012-09-04	Minepa	Tanzania	-8.257	36.6816	Anopheles arabiensis	f	Partially fed	Cattle	Aspirator-goat	Indoor	AR
2012_MINE_175	2012-09-04	Minepa	Tanzania	-8.257	36.6816	Anopheles arabiensis	f	Full fed	Cattle	Aspirator-goat	Indoor	AR
2012_MINE_176	2012-09-04	Minepa	Tanzania	-8.257	36.6816	Anopheles arabiensis	f	Full fed	Goat	Aspirator-goat	Indoor	AR
2012_MINE_178	2012-09-05	Minepa	Tanzania	-8.257	36.6816	Anopheles arabiensis	f	Partially fed	Cattle	Bucket-far	Outdoor	AR
2012_MINE_179	2012-09-05	Minepa	Tanzania	-8.257	36.6816	Anopheles arabiensis	f	Full fed	Cattle	Bucket-far	Outdoor	AR
2012_MINE_183	2012-09-05	Minepa	Tanzania	-8.257	36.6816	Anopheles arabiensis	f	Full fed	Dog	Bucket-close	Outdoor	AR
2012_MINE_184	2012-09-05	Minepa	Tanzania	-8.257	36.6816	Anopheles arabiensis	f	Full fed	Cattle	Bucket-close	Outdoor	AR
2012_MINE_185	2012-09-07	Minepa	Tanzania	-8.257	36.6816	Anopheles arabiensis	f	Partially fed	Dog	Bucket-close	Outdoor	AR
2012_MINE_186	2012-09-05	Minepa	Tanzania	-8.257	36.6816	Anopheles arabiensis	f	Full fed	Cattle	Bucket-close	Outdoor	AR
2012_MINE_187	2012-09-05	Minepa	Tanzania	-8.257	36.6816	Anopheles arabiensis	f	Full fed	Dog	Bucket-close	Outdoor	AR
2012_MINE_188	2012-09-06	Minepa	Tanzania	-8.257	36.6816	Anopheles arabiensis	f	Full fed	Cattle	Bucket-close	Outdoor	AR
2012_MINE_189	2012-09-05	Minepa	Tanzania	-8.257	36.6816	Anopheles arabiensis	f	Full fed	Human	Bucket-close	Outdoor	AR
2012_MINE_190	2012-09-05	Minepa	Tanzania	-8.257	36.6816	Anopheles arabiensis	f	Full fed	Cattle	Bucket-close	Outdoor	AR
2012_MINE_191	2012-09-05	Minepa	Tanzania	-8.257	36.6816	Anopheles arabiensis	f	Full fed	Cattle	Bucket-close	Outdoor	AR
2012_MINE_192	2012-09-05	Minepa	Tanzania	-8.257	36.6816	Anopheles arabiensis	f	Full fed	Dog	Bucket-close	Outdoor	AR
2012_MINE_193	2012-09-05	Minepa	Tanzania	-8.257	36.6816	Anopheles arabiensis	f	Partially fed	Cattle	Bucket-far	Outdoor	AR
2012_MINE_194	2012-09-05	Minepa	Tanzania	-8.257	36.6816	Anopheles arabiensis	f	Partially fed	Cattle	Bucket-far	Outdoor	AR
2012_MINE_195	2012-09-05	Minepa	Tanzania	-8.257	36.6816	Anopheles arabiensis	f	Full fed	Cattle	Bucket-far	Outdoor	AR
2012_MINE_196	2012-09-05	Minepa	Tanzania	-8.257	36.6816	Anopheles arabiensis	f	Full fed	Cattle	Bucket-far	Outdoor	AR
2012_MINE_197	2012-09-05	Minepa	Tanzania	-8.257	36.6816	Anopheles arabiensis	f	Full fed	Dog	Bucket-far	Outdoor	AR
2012_MINE_198	2012-09-05	Minepa	Tanzania	-8.257	36.6816	Anopheles arabiensis	f	Full fed	Cattle	Bucket-far	Outdoor	AR
2012_MINE_199	2012-09-05	Minepa	Tanzania	-8.257	36.6816	Anopheles arabiensis	f	Full fed	Cattle	Bucket-close	Outdoor	AR
2012_MINE_200	2012-09-05	Minepa	Tanzania	-8.257	36.6816	Anopheles arabiensis	f	Full fed	Pig	Bucket-close	Outdoor	AR
2012_MINE_201	2012-09-05	Minepa	Tanzania	-8.257	36.6816	Anopheles arabiensis	f	Full fed	Cattle	Aspirator-indoor	Indoor	AR
2012_MINE_202	2012-09-05	Minepa	Tanzania	-8.257	36.6816	Anopheles arabiensis	f	Full fed	Cattle	Aspirator-indoor	Indoor	AR
2012_MINE_204	2012-09-06	Minepa	Tanzania	-8.257	36.6816	Anopheles arabiensis	f	Full fed	Pig	Bucket-far	Outdoor	AR
2012_MINE_205	2012-09-05	Minepa	Tanzania	-8.257	36.6816	Anopheles arabiensis	f	Full fed	Pig	Aspirator-pig	Indoor	AR
2012_MINE_207	2012-09-05	Minepa	Tanzania	-8.257	36.6816	Anopheles arabiensis	f	Full fed	Cattle	Aspirator-goat	Indoor	AR
2012_MINE_208	2012-09-05	Minepa	Tanzania	-8.257	36.6816	Anopheles arabiensis	f	Full fed	Mixed-Goat/Sheep	Aspirator-goat	Indoor	AR
2012_MINE_209	2012-09-05	Minepa	Tanzania	-8.257	36.6816	Anopheles arabiensis	f	Full fed	Cattle	Bucket-close	Outdoor	AR
2012_MINE_210	2012-09-05	Minepa	Tanzania	-8.257	36.6816	Anopheles arabiensis	f	Full fed	Mixed-Chicken/Dog	Bucket-far	Outdoor	AR
2012_MINE_211	2012-09-05	Minepa	Tanzania	-8.257	36.6816	Anopheles arabiensis	f	Full fed	Mixed Human-Pig	Bucket-far	Outdoor	AR
2012_MINE_212	2012-09-05	Minepa	Tanzania	-8.257	36.6816	Anopheles arabiensis	f	Full fed	Cattle	Bucket-far	Outdoor	AR
2012_MINE_214	2012-09-05	Minepa	Tanzania	-8.257	36.6816	Anopheles arabiensis	f	Full fed	Pig	Bucket-far	Outdoor	AR
2012_MINE_215	2012-09-05	Minepa	Tanzania	-8.257	36.6816	Anopheles arabiensis	f	Full fed	Cattle	Bucket-far	Outdoor	AR
2012_MINE_217	2012-09-05	Minepa	Tanzania	-8.257	36.6816	Anopheles arabiensis	f	Full fed	Cattle	Bucket-far	Outdoor	AR
2012_MINE_218	2012-09-05	Minepa	Tanzania	-8.257	36.6816	Anopheles arabiensis	f	Full fed	Cattle	Bucket-far	Outdoor	AR
2012_MINE_219	2012-09-05	Minepa	Tanzania	-8.257	36.6816	Anopheles arabiensis	f	Full fed	Cattle	Bucket-far	Outdoor	AR
2012_MINE_220	2012-09-05	Minepa	Tanzania	-8.257	36.6816	Anopheles arabiensis	f	Full fed	Pig	Bucket-far	Outdoor	AR
2012_MINE_222	2012-09-05	Minepa	Tanzania	-8.257	36.6816	Anopheles arabiensis	f	Full fed	Cattle	Bucket-far	Outdoor	AR
2012_MINE_223	2012-09-05	Minepa	Tanzania	-8.257	36.6816	Anopheles arabiensis	f	Full fed	Cattle	Bucket-far	Outdoor	AR
2012_MINE_224	2012-09-05	Minepa	Tanzania	-8.257	36.6816	Anopheles arabiensis	f	Full fed	Human	Bucket-far	Outdoor	AR
2012_MINE_225	2012-09-05	Minepa	Tanzania	-8.257	36.6816	Anopheles arabiensis	f	Full fed	Cattle	Bucket-far	Outdoor	AR
2012_MINE_226	2012-09-05	Minepa	Tanzania	-8.257	36.6816	Anopheles arabiensis	f	Full fed	Cattle	Bucket-far	Outdoor	AR
2012_MINE_227	2012-09-05	Minepa	Tanzania	-8.257	36.6816	Anopheles arabiensis	f	Full fed	Pig	Bucket-far	Outdoor	AR
2012_MINE_228	2012-09-05	Minepa	Tanzania	-8.257	36.6816	Anopheles arabiensis	f	Full fed	Cattle	Bucket-far	Outdoor	AR
2012_MINE_229	2012-09-05	Minepa	Tanzania	-8.257	36.6816	Anopheles arabiensis	f	Full fed	Cattle	Bucket-far	Outdoor	AR
2012_MINE_230	2012-09-06	Minepa	Tanzania	-8.257	36.6816	Anopheles arabiensis	f	Partially fed	Cattle	Bucket-close	Outdoor	AR
2012_MINE_231	2012-09-06	Minepa	Tanzania	-8.257	36.6816	Anopheles arabiensis	f	Full fed	Cattle	Bucket-close	Outdoor	AR
2012_MINE_232	2012-09-06	Minepa	Tanzania	-8.257	36.6816	Anopheles arabiensis	f	Full fed	Cattle	Bucket-close	Outdoor	AR
2012_MINE_233	2012-09-06	Minepa	Tanzania	-8.257	36.6816	Anopheles arabiensis	f	Full fed	Cattle	Bucket-close	Outdoor	AR
2012_MINE_234	2012-09-06	Minepa	Tanzania	-8.257	36.6816	Anopheles arabiensis	f	Full fed	Dog	Bucket-close	Outdoor	AR
2012_MINE_151	2012-09-06	Minepa	Tanzania	-8.257	36.6816	Anopheles arabiensis	f	Full fed	Dog	Bucket-far	Outdoor	AR
2012_MINE_157	2012-09-06	Minepa	Tanzania	-8.257	36.6816	Anopheles arabiensis	f	Full fed	Human	Bucket-close	Outdoor	AR
2012_MINE_239	2012-09-06	Minepa	Tanzania	-8.257	36.6816	Anopheles arabiensis	f	Full fed	Dog	Bucket-close	Outdoor	AR
2012_MINE_240	2012-09-06	Minepa	Tanzania	-8.257	36.6816	Anopheles arabiensis	f	Partially fed	Chicken	Bucket-far	Outdoor	AR
2012_MINE_242	2012-09-06	Minepa	Tanzania	-8.257	36.6816	Anopheles arabiensis	f	Full fed	Dog	Bucket-close	Outdoor	AR
2012_MINE_243	2012-09-06	Minepa	Tanzania	-8.257	36.6816	Anopheles arabiensis	f	Full fed	Cattle	Bucket-close	Outdoor	AR
2012_MINE_244	2012-09-06	Minepa	Tanzania	-8.257	36.6816	Anopheles arabiensis	f	Full fed	Cattle	Bucket-close	Outdoor	AR
2012_MINE_246	2012-09-06	Minepa	Tanzania	-8.257	36.6816	Anopheles arabiensis	f	Full fed	Cattle	Bucket-close	Outdoor	AR
2012_MINE_247	2012-09-06	Minepa	Tanzania	-8.257	36.6816	Anopheles arabiensis	f	Full fed	Cattle	Bucket-close	Outdoor	AR
2012_MINE_248	2012-09-06	Minepa	Tanzania	-8.257	36.6816	Anopheles arabiensis	f	Partially fed	Cattle	Bucket-far	Outdoor	AR
2012_MINE_249	2012-09-06	Minepa	Tanzania	-8.257	36.6816	Anopheles arabiensis	f	Full fed	Cattle	Bucket-far	Outdoor	AR
2012_MINE_250	2012-09-05	Minepa	Tanzania	-8.257	36.6816	Anopheles arabiensis	f	Full fed	Pig	Bucket-close	Outdoor	AR
2012_MINE_251	2012-09-06	Minepa	Tanzania	-8.257	36.6816	Anopheles arabiensis	f	Full fed	Pig	Bucket-close	Outdoor	AR
2012_MINE_252	2012-09-06	Minepa	Tanzania	-8.257	36.6816	Anopheles arabiensis	f	Full fed	Cattle	Bucket-close	Outdoor	AR
2012_MINE_253	2012-09-06	Minepa	Tanzania	-8.257	36.6816	Anopheles arabiensis	f	Full fed	Cattle	Bucket-far	Outdoor	AR
2012_MINE_255	2012-09-06	Minepa	Tanzania	-8.257	36.6816	Anopheles arabiensis	f	Full fed	Cattle	Bucket-far	Outdoor	AR
2012_MINE_256	2012-09-05	Minepa	Tanzania	-8.257	36.6816	Anopheles arabiensis	f	Full fed	Pig	Bucket-close	Outdoor	AR
2012_MINE_257	2012-09-05	Minepa	Tanzania	-8.257	36.6816	Anopheles arabiensis	f	Full fed	Pig	Bucket-far	Outdoor	AR
2012_MINE_258	2012-09-05	Minepa	Tanzania	-8.257	36.6816	Anopheles arabiensis	f	Full fed	Cattle	Bucket-far	Outdoor	AR
2012_MINE_260	2012-09-05	Minepa	Tanzania	-8.257	36.6816	Anopheles arabiensis	f	Full fed	Pig	Bucket-far	Outdoor	AR
2012_MINE_261	2012-09-05	Minepa	Tanzania	-8.257	36.6816	Anopheles arabiensis	f	Partially fed	Pig	Aspirator-pig	Indoor	AR
2012_MINE_262	2012-09-06	Minepa	Tanzania	-8.257	36.6816	Anopheles arabiensis	f	Partially fed	Pig	Aspirator-pig	Indoor	AR
2012_MINE_263	2012-09-06	Minepa	Tanzania	-8.257	36.6816	Anopheles arabiensis	f	Partially fed	Pig	Aspirator-pig	Indoor	AR
2012_MINE_264	2012-09-06	Minepa	Tanzania	-8.257	36.6816	Anopheles arabiensis	f	Partially fed	Pig	Aspirator-pig	Indoor	AR
2012_MINE_266	2012-09-06	Minepa	Tanzania	-8.257	36.6816	Anopheles arabiensis	f	Full fed	Pig	Aspirator-indoor	Indoor	AR
2012_MINE_267	2012-09-06	Minepa	Tanzania	-8.257	36.6816	Anopheles arabiensis	f	Full fed	Goat	Aspirator-goat	Indoor	AR
2012_MINE_268	2012-09-06	Minepa	Tanzania	-8.257	36.6816	Anopheles arabiensis	f	Full fed	Goat	Aspirator-goat	Indoor	AR
2012_MINE_269	2012-09-05	Minepa	Tanzania	-8.257	36.6816	Anopheles arabiensis	f	Partially fed	Cattle	Aspirator-pig	Indoor	AR
2012_MINE_270	2012-09-07	Minepa	Tanzania	-8.257	36.6816	Anopheles arabiensis	f	Full fed	Cattle	Bucket-close	Outdoor	AR
2012_MINE_271	2012-09-07	Minepa	Tanzania	-8.257	36.6816	Anopheles arabiensis	f	Full fed	Dog	Bucket-close	Outdoor	AR
2012_MINE_272	2012-09-07	Minepa	Tanzania	-8.257	36.6816	Anopheles arabiensis	f	Full fed	Human	Bucket-far	Outdoor	AR
2012_MINE_273	2012-09-07	Minepa	Tanzania	-8.257	36.6816	Anopheles arabiensis	f	Full fed	Cattle	Bucket-far	Outdoor	AR
2012_MINE_274	2012-09-07	Minepa	Tanzania	-8.257	36.6816	Anopheles arabiensis	f	Full fed	Human	Bucket-far	Outdoor	AR
2012_MINE_276	2012-09-07	Minepa	Tanzania	-8.257	36.6816	Anopheles arabiensis	f	Partially fed	Cattle	Bucket-far	Outdoor	AR
2012_MINE_277	2012-09-07	Minepa	Tanzania	-8.257	36.6816	Anopheles arabiensis	f	Full fed	Mixed Dog-Human	Bucket-far	Outdoor	AR
2012_MINE_279	2012-09-05	Minepa	Tanzania	-8.257	36.6816	Anopheles arabiensis	f	Full fed	Cattle	Bucket-close	Outdoor	AR
2012_MINE_280	2012-09-07	Minepa	Tanzania	-8.257	36.6816	Anopheles arabiensis	f	Full fed	Human	Bucket-close	Outdoor	AR
2012_MINE_281	2012-09-07	Minepa	Tanzania	-8.257	36.6816	Anopheles arabiensis	f	Full fed	Pig	Bucket-close	Outdoor	AR
2012_MINE_282	2012-09-07	Minepa	Tanzania	-8.257	36.6816	Anopheles arabiensis	f	Full fed	Human	Bucket-close	Outdoor	AR
2012_MINE_284	2012-09-07	Minepa	Tanzania	-8.257	36.6816	Anopheles arabiensis	f	Full fed	Goat	Bucket-close	Outdoor	AR
2012_MINE_285	2012-09-07	Minepa	Tanzania	-8.257	36.6816	Anopheles arabiensis	f	Full fed	Human	Bucket-close	Outdoor	AR
2012_MINE_286	2012-09-07	Minepa	Tanzania	-8.257	36.6816	Anopheles arabiensis	f	Full fed	Cattle	Bucket-close	Outdoor	AR
2012_MINE_287	2012-09-07	Minepa	Tanzania	-8.257	36.6816	Anopheles arabiensis	f	Full fed	Dog	Bucket-close	Outdoor	AR
2012_MINE_288	2012-09-07	Minepa	Tanzania	-8.257	36.6816	Anopheles arabiensis	f	Full fed	Pig	Bucket-close	Outdoor	AR
2012_MINE_289	2012-09-07	Minepa	Tanzania	-8.257	36.6816	Anopheles arabiensis	f	Full fed	Dog	Bucket-close	Outdoor	AR
2012_MINE_290	2012-09-07	Minepa	Tanzania	-8.257	36.6816	Anopheles arabiensis	f	Partially fed	Dog	Bucket-close	Outdoor	AR
2012_MINE_291	2012-09-07	Minepa	Tanzania	-8.257	36.6816	Anopheles arabiensis	f	Full fed	Cattle	Bucket-close	Outdoor	AR
2012_MINE_292	2012-09-07	Minepa	Tanzania	-8.257	36.6816	Anopheles arabiensis	f	Full fed	Dog	Bucket-close	Outdoor	AR
2012_MINE_294	2012-09-07	Minepa	Tanzania	-8.257	36.6816	Anopheles arabiensis	f	Full fed	Cattle	Bucket-far	Outdoor	AR
2012_MINE_295	2012-09-07	Minepa	Tanzania	-8.257	36.6816	Anopheles arabiensis	f	Full fed	Dog	Bucket-far	Outdoor	AR
2012_MINE_296	2012-09-07	Minepa	Tanzania	-8.257	36.6816	Anopheles arabiensis	f	Full fed	Cattle	Bucket-far	Outdoor	AR
2012_MINE_297	2012-09-07	Minepa	Tanzania	-8.257	36.6816	Anopheles arabiensis	f	Full fed	Human	Bucket-far	Outdoor	AR
2012_MINE_298	2012-09-07	Minepa	Tanzania	-8.257	36.6816	Anopheles arabiensis	f	Full fed	Cattle	Bucket-far	Outdoor	AR
2012_MINE_299	2012-09-07	Minepa	Tanzania	-8.257	36.6816	Anopheles arabiensis	f	Full fed	Pig	Bucket-far	Outdoor	AR
2012_MINE_300	2012-09-07	Minepa	Tanzania	-8.257	36.6816	Anopheles arabiensis	f	Full fed	Cattle	Bucket-far	Outdoor	AR
2012_MINE_301	2012-09-07	Minepa	Tanzania	-8.257	36.6816	Anopheles arabiensis	f	Full fed	Cattle	Bucket-far	Outdoor	AR
2012_MINE_302	2012-09-07	Minepa	Tanzania	-8.257	36.6816	Anopheles arabiensis	f	Full fed	Cattle	Bucket-far	Outdoor	AR
2012_MINE_303	2012-09-07	Minepa	Tanzania	-8.257	36.6816	Anopheles arabiensis	f	Full fed	Dog	Bucket-far	Outdoor	AR
2012_MINE_304	2012-09-07	Minepa	Tanzania	-8.257	36.6816	Anopheles arabiensis	f	Full fed	Cattle	Bucket-far	Outdoor	AR
2012_MINE_305	2012-09-07	Minepa	Tanzania	-8.257	36.6816	Anopheles arabiensis	f	Full fed	Cattle	Bucket-far	Outdoor	AR
2012_MINE_306	2012-09-07	Minepa	Tanzania	-8.257	36.6816	Anopheles arabiensis	f	Partially fed	Cattle	Bucket-close	Outdoor	AR
2012_MINE_307	2012-09-07	Minepa	Tanzania	-8.257	36.6816	Anopheles arabiensis	f	Full fed	Cattle	Bucket-close	Outdoor	AR
2012_MINE_308	2012-09-07	Minepa	Tanzania	-8.257	36.6816	Anopheles arabiensis	f	Full fed	Pig	Bucket-close	Outdoor	AR
2012_MINE_309	2012-09-07	Minepa	Tanzania	-8.257	36.6816	Anopheles arabiensis	f	Partially fed	Cattle	Bucket-close	Outdoor	AR
2012_MINE_310	2012-09-07	Minepa	Tanzania	-8.257	36.6816	Anopheles arabiensis	f	Full fed	Cattle	Bucket-close	Outdoor	AR
2012_MINE_311	2012-09-07	Minepa	Tanzania	-8.257	36.6816	Anopheles arabiensis	f	Full fed	Cattle	Bucket-close	Outdoor	AR
2012_MINE_312	2012-09-07	Minepa	Tanzania	-8.257	36.6816	Anopheles arabiensis	f	Full fed	Cattle	Bucket-close	Outdoor	AR
2012_MINE_313	2012-09-07	Minepa	Tanzania	-8.257	36.6816	Anopheles arabiensis	f	Full fed	Cattle	Bucket-close	Outdoor	AR
2012_MINE_314	2012-09-07	Minepa	Tanzania	-8.257	36.6816	Anopheles arabiensis	f	Full fed	Dog	Bucket-far	Outdoor	AR
2012_MINE_315	2012-09-07	Minepa	Tanzania	-8.257	36.6816	Anopheles arabiensis	f	Full fed	Human	Bucket-far	Outdoor	AR
2012_MINE_316	2012-09-07	Minepa	Tanzania	-8.257	36.6816	Anopheles arabiensis	f	Full fed	Cattle	Bucket-far	Outdoor	AR
2012_MINE_317	2012-09-07	Minepa	Tanzania	-8.257	36.6816	Anopheles arabiensis	f	Full fed	Human	Bucket-far	Outdoor	AR
2012_MINE_318	2012-09-07	Minepa	Tanzania	-8.257	36.6816	Anopheles arabiensis	f	Full fed	Pig	Bucket-far	Outdoor	AR
2012_MINE_319	2012-09-07	Minepa	Tanzania	-8.257	36.6816	Anopheles arabiensis	f	Full fed	Pig	Bucket-far	Outdoor	AR
2012_MINE_320	2012-09-07	Minepa	Tanzania	-8.257	36.6816	Anopheles arabiensis	f	Full fed	Cattle	Bucket-far	Outdoor	AR
2012_MINE_321	2012-09-07	Minepa	Tanzania	-8.257	36.6816	Anopheles arabiensis	f	Full fed	Pig	Bucket-far	Outdoor	AR
2012_MINE_323	2012-09-07	Minepa	Tanzania	-8.257	36.6816	Anopheles arabiensis	f	Full fed	Cattle	Aspirator-indoor	Indoor	AR
2012_MINE_324	2012-09-07	Minepa	Tanzania	-8.257	36.6816	Anopheles arabiensis	f	Full fed	Cattle	Aspirator-indoor	Indoor	AR
2012_MINE_325	2012-09-07	Minepa	Tanzania	-8.257	36.6816	Anopheles arabiensis	f	Full fed	Cattle	Aspirator-indoor	Indoor	AR
2012_MINE_326	2012-09-07	Minepa	Tanzania	-8.257	36.6816	Anopheles arabiensis	f	Full fed	Cattle	Aspirator-indoor	Indoor	AR
2012_MINE_328	2012-09-07	Minepa	Tanzania	-8.257	36.6816	Anopheles arabiensis	f	Partially fed	Goat	Aspirator-goat	Indoor	AR
2012_MINE_329	2012-09-07	Minepa	Tanzania	-8.257	36.6816	Anopheles arabiensis	f	Full fed	Mixed Cattle-Goat	Aspirator-goat	Indoor	AR
2012_MINE_330	2012-09-07	Minepa	Tanzania	-8.257	36.6816	Anopheles arabiensis	f	Full fed	Mixed Cattle-Goat	Aspirator-goat	Indoor	AR
2012_MINE_331	2012-09-07	Minepa	Tanzania	-8.257	36.6816	Anopheles arabiensis	f	Full fed	Human	Aspirator-goat	Indoor	AR
2012_MINE_332	2012-09-07	Minepa	Tanzania	-8.257	36.6816	Anopheles arabiensis	f	Full fed	Goat	Aspirator-goat	Indoor	AR
2012_MINE_333	2012-09-07	Minepa	Tanzania	-8.257	36.6816	Anopheles arabiensis	f	Full fed	Dog	Aspirator-goat	Indoor	AR
2012_MINE_334	2012-09-07	Minepa	Tanzania	-8.257	36.6816	Anopheles arabiensis	f	Full fed	Cattle	Aspirator-goat	Indoor	AR
2012_MINE_335	2012-09-07	Minepa	Tanzania	-8.257	36.6816	Anopheles arabiensis	f	Full fed	Dog	Aspirator-pig	Indoor	AR
2012_MINE_336	2012-09-07	Minepa	Tanzania	-8.257	36.6816	Anopheles arabiensis	f	Full fed	Pig	Aspirator-pig	Indoor	AR
2012_MINE_337	2012-09-07	Minepa	Tanzania	-8.257	36.6816	Anopheles arabiensis	f	Full fed	Pig	Aspirator-pig	Indoor	AR
2012_MINE_338	2012-09-07	Minepa	Tanzania	-8.257	36.6816	Anopheles arabiensis	f	Full fed	Pig	Aspirator-pig	Indoor	AR
2012_SAGA_197	2012-09-14	Sagamaganga	Tanzania	-8.06781	36.8021	Anopheles arabiensis	f	Full fed	Cattle	Aspirator-indoor	Indoor	AR
2012_SAGA_198	2012-09-14	Sagamaganga	Tanzania	-8.06781	36.8021	Anopheles arabiensis	f	Full fed	Mixed Cattle-Human	Aspirator-indoor	Indoor	AR
2012_SAGA_199	2012-09-13	Sagamaganga	Tanzania	-8.06781	36.8021	Anopheles arabiensis	f	Full fed	Dog	Aspirator-indoor	Indoor	AR
2012_SAGA_200	2012-09-13	Sagamaganga	Tanzania	-8.06781	36.8021	Anopheles arabiensis	f	Full fed	Dog	Bucket-close	Outdoor	AR
2012_SAGA_201	2012-09-13	Sagamaganga	Tanzania	-8.06781	36.8021	Anopheles arabiensis	f	Full fed	Dog	Bucket-close	Outdoor	AR
2012_SAGA_202	2012-09-12	Sagamaganga	Tanzania	-8.06781	36.8021	Anopheles arabiensis	f	Full fed	Cattle	Aspirator-cow	Indoor	AR
2012_SAGA_204	2012-09-12	Sagamaganga	Tanzania	-8.06781	36.8021	Anopheles arabiensis	f	Full fed	Cattle	Aspirator-indoor	Indoor	AR
2012_SAGA_205	2012-09-12	Sagamaganga	Tanzania	-8.06781	36.8021	Anopheles arabiensis	f	Full fed	Cattle	Aspirator-indoor	Indoor	AR
2012_SAGA_206	2012-09-12	Sagamaganga	Tanzania	-8.06781	36.8021	Anopheles arabiensis	f	Full fed	Cattle	Bucket-far	Outdoor	AR
2012_SAGA_207	2012-09-12	Sagamaganga	Tanzania	-8.06781	36.8021	Anopheles arabiensis	f	Partially fed	Cattle	Bucket-close	Outdoor	AR
2012_SAGA_208	2012-09-12	Sagamaganga	Tanzania	-8.06781	36.8021	Anopheles arabiensis	f	Partially fed	Mixed Cattle-Human	Bucket-close	Outdoor	AR
2012_SAGA_209	2012-09-12	Sagamaganga	Tanzania	-8.06781	36.8021	Anopheles arabiensis	f	Full fed	Dog	Bucket-close	Outdoor	AR
2012_SAGA_210	2012-09-11	Sagamaganga	Tanzania	-8.06781	36.8021	Anopheles arabiensis	f	Full fed	Cattle	Aspirator-cow	Indoor	AR
2012_SAGA_212	2012-09-11	Sagamaganga	Tanzania	-8.06781	36.8021	Anopheles arabiensis	f	Full fed	Dog	Bucket-far	Outdoor	AR
13SAG-ro_Jun392	2013-06-17	Sagamaganga	Tanzania	-8.06781	36.8021	Anopheles arabiensis	f	full fed	cattle		Outdoor	AR
13SAG-ro_Jun393	2013-06-17	Sagamaganga	Tanzania	-8.06781	36.8021	Anopheles arabiensis	f	full fed	cattle		Outdoor	AR
13SAG-ro_Jun395	2013-06-17	Sagamaganga	Tanzania	-8.06781	36.8021	Anopheles arabiensis	f	unfed	Cattle		Outdoor	AR
13SAG-ro_Jun396	2013-06-17	Sagamaganga	Tanzania	-8.06781	36.8021	Anopheles arabiensis	f	full fed	Sheep		Outdoor	AR
13SAG-ro_Jun398	2013-06-17	Sagamaganga	Tanzania	-8.06781	36.8021	Anopheles arabiensis	f	full fed	Sheep		Outdoor	AR
13SAG-ro_Jun399	2013-06-17	Sagamaganga	Tanzania	-8.06781	36.8021	Anopheles arabiensis	f	full fed	cattle		Outdoor	AR
13SAG-ro_Jun400	2013-06-17	Sagamaganga	Tanzania	-8.06781	36.8021	Anopheles arabiensis	f	full fed	cattle		Outdoor	AR
13SAG-ro_Jun401	2013-06-17	Sagamaganga	Tanzania	-8.06781	36.8021	Anopheles arabiensis	f	full fed	goat		Outdoor	AR
13SAG-ro_Jun402	2013-06-17	Sagamaganga	Tanzania	-8.06781	36.8021	Anopheles arabiensis	f	full fed	cattle		Outdoor	AR
13SAG-ro_Jun404	2013-06-17	Sagamaganga	Tanzania	-8.06781	36.8021	Anopheles arabiensis	f	full fed	cattle		Outdoor	AR
13SAG-ro_Jun405	2013-06-17	Sagamaganga	Tanzania	-8.06781	36.8021	Anopheles arabiensis	f	full fed	cattle		Outdoor	AR
13SAG-ro_Jun406	2013-06-17	Sagamaganga	Tanzania	-8.06781	36.8021	Anopheles arabiensis	f	full fed	cattle		Outdoor	AR
13SAG-ro_Jun407	2013-06-17	Sagamaganga	Tanzania	-8.06781	36.8021	Anopheles arabiensis	f	full fed	Cattle		Outdoor	AR
13SAG-ro_Jun408	2013-06-17	Sagamaganga	Tanzania	-8.06781	36.8021	Anopheles arabiensis	f	full fed	cattle		Outdoor	AR
13SAG-ro_Jun411	2013-06-17	Sagamaganga	Tanzania	-8.06781	36.8021	Anopheles arabiensis	f	full fed	cattle		Outdoor	AR
13SAG-ro_Jun412	2013-06-17	Sagamaganga	Tanzania	-8.06781	36.8021	Anopheles arabiensis	f	unfed	Cattle		Outdoor	AR
13SAG-ro_Jun413	2013-06-17	Sagamaganga	Tanzania	-8.06781	36.8021	Anopheles arabiensis	f	full fed	Goat		Outdoor	AR
13SAG-ro_Jun414	2013-06-17	Sagamaganga	Tanzania	-8.06781	36.8021	Anopheles arabiensis	f	full fed	Sheep		Outdoor	AR
13SAG-ro_Jun423	2013-06-17	Sagamaganga	Tanzania	-8.06781	36.8021	Anopheles arabiensis	f	full fed	Cattle		Outdoor	AR
13SAG-ro_Jun424	2013-06-17	Sagamaganga	Tanzania	-8.06781	36.8021	Anopheles arabiensis	f	full fed	Mixed-Human/Dog		Outdoor	AR
13SAG-ro_Jun426	2013-06-17	Sagamaganga	Tanzania	-8.06781	36.8021	Anopheles arabiensis	f	full fed	cattle		Outdoor	AR
13SAG-ro_Jun427	2013-06-17	Sagamaganga	Tanzania	-8.06781	36.8021	Anopheles arabiensis	f	unfed	human		Outdoor	AR
13SAG-ro_Jun429	2013-06-17	Sagamaganga	Tanzania	-8.06781	36.8021	Anopheles arabiensis	f	unfed	Chicken		Outdoor	AR
13SAG-ro_Jun432	2013-06-17	Sagamaganga	Tanzania	-8.06781	36.8021	Anopheles arabiensis	f	unfed	Dog		Outdoor	AR
13SAG-ro_Jun435	2013-06-17	Sagamaganga	Tanzania	-8.06781	36.8021	Anopheles arabiensis	f	unfed	Dog		Outdoor	AR
13SAG-ro_Jun436	2013-06-17	Sagamaganga	Tanzania	-8.06781	36.8021	Anopheles arabiensis	f	full fed	cattle		Outdoor	AR
13SAG-ro_Jun437	2013-06-17	Sagamaganga	Tanzania	-8.06781	36.8021	Anopheles arabiensis	f	full fed	cattle		Outdoor	AR
13SAG-ro_Jun438	2013-06-17	Sagamaganga	Tanzania	-8.06781	36.8021	Anopheles arabiensis	f	full fed	cattle		Outdoor	AR
13SAG-ro_Jun443	2013-06-17	Sagamaganga	Tanzania	-8.06781	36.8021	Anopheles arabiensis	f	full fed	cattle		Outdoor	AR
13SAG-ro_Jun444	2013-06-17	Sagamaganga	Tanzania	-8.06781	36.8021	Anopheles arabiensis	f	full fed	Sheep		Outdoor	AR
13SAG-ro_Jun446	2013-06-17	Sagamaganga	Tanzania	-8.06781	36.8021	Anopheles arabiensis	f	full fed	cattle		Outdoor	AR
13SAG-ro_Jun447	2013-06-17	Sagamaganga	Tanzania	-8.06781	36.8021	Anopheles arabiensis	f	full fed	cattle		Outdoor	AR
13SAG-ro_Jun448	2013-06-17	Sagamaganga	Tanzania	-8.06781	36.8021	Anopheles arabiensis	f	full fed	Cattle		Outdoor	AR
13SAG-ro_Jun451	2013-06-17	Sagamaganga	Tanzania	-8.06781	36.8021	Anopheles arabiensis	f	full fed	Human		Outdoor	AR
13SAG-ro_Jun453	2013-06-17	Sagamaganga	Tanzania	-8.06781	36.8021	Anopheles arabiensis	f	full fed	cattle		Outdoor	AR
13SAG-ro_Jun455	2013-06-17	Sagamaganga	Tanzania	-8.06781	36.8021	Anopheles arabiensis	f	full fed	cattle		Outdoor	AR
13SAG-ro_Jun456	2013-06-17	Sagamaganga	Tanzania	-8.06781	36.8021	Anopheles arabiensis	f	full fed	goat		Outdoor	AR
13SAG-ro_Jun457	2013-06-17	Sagamaganga	Tanzania	-8.06781	36.8021	Anopheles arabiensis	f	full fed	Cattle		Outdoor	AR
13SAG-ro_Jun458	2013-06-17	Sagamaganga	Tanzania	-8.06781	36.8021	Anopheles arabiensis	f	full fed	cattle		Outdoor	AR
13SAG-ro_Jun459	2013-06-17	Sagamaganga	Tanzania	-8.06781	36.8021	Anopheles arabiensis	f	full fed	cattle		Outdoor	AR
13SAG-ro_Jun460	2013-06-17	Sagamaganga	Tanzania	-8.06781	36.8021	Anopheles arabiensis	f	full fed	Cattle		Outdoor	AR
13SAG-ro_Jun462	2013-06-17	Sagamaganga	Tanzania	-8.06781	36.8021	Anopheles arabiensis	f	full fed	cattle		Outdoor	AR
13SAG-ro_Jun463	2013-06-17	Sagamaganga	Tanzania	-8.06781	36.8021	Anopheles arabiensis	f	full fed	cattle		Outdoor	AR
13SAG-ro_Jun465	2013-06-17	Sagamaganga	Tanzania	-8.06781	36.8021	Anopheles arabiensis	f	full fed	cattle		Outdoor	AR
13SAG-ro_Jun468	2013-06-17	Sagamaganga	Tanzania	-8.06781	36.8021	Anopheles arabiensis	f	full fed	dog		Outdoor	AR
13SAG-ro_Jun470	2013-06-17	Sagamaganga	Tanzania	-8.06781	36.8021	Anopheles arabiensis	f	unfed	Cattle		Outdoor	AR
13SAG-ai_Jun473	2013-06-17	Sagamaganga	Tanzania	-8.06781	36.8021	Anopheles arabiensis	f	full fed	cattle		Indoor	AR
13SAG-ai_Jun474	2013-06-17	Sagamaganga	Tanzania	-8.06781	36.8021	Anopheles arabiensis	f	full fed	human		Indoor	AR
13SAG-ai_Jun476	2013-06-17	Sagamaganga	Tanzania	-8.06781	36.8021	Anopheles arabiensis	f	full fed	goat		Indoor	AR
13SAG-ai_Jun477	2013-06-17	Sagamaganga	Tanzania	-8.06781	36.8021	Anopheles arabiensis	f	full fed	cattle		Indoor	AR
13SAG-ai_Jun481	2013-06-17	Sagamaganga	Tanzania	-8.06781	36.8021	Anopheles arabiensis	f	full fed	cattle		Indoor	AR
13SAG-ai_Jun482	2013-06-17	Sagamaganga	Tanzania	-8.06781	36.8021	Anopheles arabiensis	f	full fed	cattle		Indoor	AR
13SAG-ai_Jun483	2013-06-17	Sagamaganga	Tanzania	-8.06781	36.8021	Anopheles arabiensis	f	full fed	Goat		Indoor	AR
13SAG-ai_Jun484	2013-06-17	Sagamaganga	Tanzania	-8.06781	36.8021	Anopheles arabiensis	f	full fed	goat		Indoor	AR
13SAG-ai_Jun485	2013-06-17	Sagamaganga	Tanzania	-8.06781	36.8021	Anopheles arabiensis	f	full fed	goat		Indoor	AR
13SAG-ai_Jun486	2013-06-17	Sagamaganga	Tanzania	-8.06781	36.8021	Anopheles arabiensis	f	full fed	Goat		Indoor	AR
13SAG-ai_Jun487	2013-06-17	Sagamaganga	Tanzania	-8.06781	36.8021	Anopheles arabiensis	f	full fed	goat		Indoor	AR
13SAG-ai_Jun488	2013-06-17	Sagamaganga	Tanzania	-8.06781	36.8021	Anopheles arabiensis	f	full fed	cattle		Indoor	AR
13SAG-ai_Jun489	2013-06-17	Sagamaganga	Tanzania	-8.06781	36.8021	Anopheles arabiensis	f	full fed	Goat		Indoor	AR
13SAG-ai_Jun490	2013-06-17	Sagamaganga	Tanzania	-8.06781	36.8021	Anopheles arabiensis	f	full fed	Goat		Indoor	AR
13SAG-ai_Jun491	2013-06-17	Sagamaganga	Tanzania	-8.06781	36.8021	Anopheles arabiensis	f	full fed	Mixed Goat-Human		Indoor	AR
13SAG-ai_Jun492	2013-06-17	Sagamaganga	Tanzania	-8.06781	36.8021	Anopheles arabiensis	f	full fed	goat		Indoor	AR
13SAG-ai_Jun493	2013-06-17	Sagamaganga	Tanzania	-8.06781	36.8021	Anopheles arabiensis	f	full fed	goat		Indoor	AR
13SAG-ai_Jun494	2013-06-17	Sagamaganga	Tanzania	-8.06781	36.8021	Anopheles arabiensis	f	full fed	goat		Indoor	AR
13SAG-ai_Jun495	2013-06-17	Sagamaganga	Tanzania	-8.06781	36.8021	Anopheles arabiensis	f	full fed	goat		Indoor	AR
13SAG-ai_Jun496	2013-06-17	Sagamaganga	Tanzania	-8.06781	36.8021	Anopheles arabiensis	f	full fed	goat		Indoor	AR
13SAG-ai_Jun497	2013-06-17	Sagamaganga	Tanzania	-8.06781	36.8021	Anopheles arabiensis	f	full fed	goat		Indoor	AR
13SAG-ai_Jun498	2013-06-17	Sagamaganga	Tanzania	-8.06781	36.8021	Anopheles arabiensis	f	full fed	Mixed-Goat/Sheep		Indoor	AR
13SAG-ai_Jun499	2013-06-17	Sagamaganga	Tanzania	-8.06781	36.8021	Anopheles arabiensis	f	full fed	goat		Indoor	AR
13SAG-ai_Jun501	2013-06-17	Sagamaganga	Tanzania	-8.06781	36.8021	Anopheles arabiensis	f	full fed	goat		Indoor	AR
13SAG-ai_Jun502	2013-06-17	Sagamaganga	Tanzania	-8.06781	36.8021	Anopheles arabiensis	f	full fed	goat		Indoor	AR
13SAG-ai_Jun503	2013-06-17	Sagamaganga	Tanzania	-8.06781	36.8021	Anopheles arabiensis	f	full fed	goat		Indoor	AR
13SAG-ai_Jun504	2013-06-17	Sagamaganga	Tanzania	-8.06781	36.8021	Anopheles arabiensis	f	full fed	goat		Indoor	AR
13SAG-ai_Jun505	2013-06-17	Sagamaganga	Tanzania	-8.06781	36.8021	Anopheles arabiensis	f	full fed	goat		Indoor	AR
13SAG-ai_Jun506	2013-06-17	Sagamaganga	Tanzania	-8.06781	36.8021	Anopheles arabiensis	f	full fed	goat		Indoor	AR
13SAG-ai_Jun507	2013-06-17	Sagamaganga	Tanzania	-8.06781	36.8021	Anopheles arabiensis	f	full fed	goat		Indoor	AR
13SAG-ai_Jun509	2013-06-17	Sagamaganga	Tanzania	-8.06781	36.8021	Anopheles arabiensis	f	full fed	goat		Indoor	AR
13SAG-ai_Jun510	2013-06-17	Sagamaganga	Tanzania	-8.06781	36.8021	Anopheles arabiensis	f	full fed	goat		Indoor	AR
13SAG-ai_Jun511	2013-06-17	Sagamaganga	Tanzania	-8.06781	36.8021	Anopheles arabiensis	f	full fed	goat		Indoor	AR
13SAG-ai_Jun512	2013-06-17	Sagamaganga	Tanzania	-8.06781	36.8021	Anopheles arabiensis	f	full fed	Mixed-Goat/Sheep		Indoor	AR
13SAG-ai_Jun513	2013-06-17	Sagamaganga	Tanzania	-8.06781	36.8021	Anopheles arabiensis	f	full fed	goat		Indoor	AR
13SAG-ai_Jun514	2013-06-17	Sagamaganga	Tanzania	-8.06781	36.8021	Anopheles arabiensis	f	full fed	cattle		Indoor	AR
13SAG-ai_Jun518	2013-06-17	Sagamaganga	Tanzania	-8.06781	36.8021	Anopheles arabiensis	f	full fed	goat		Indoor	AR
13SAG-ai_Jun519	2013-06-17	Sagamaganga	Tanzania	-8.06781	36.8021	Anopheles arabiensis	f	full fed	goat		Indoor	AR
13SAG-ai_Jun520	2013-06-17	Sagamaganga	Tanzania	-8.06781	36.8021	Anopheles arabiensis	f	full fed	cattle		Indoor	AR
13SAG-ai_Jun521	2013-06-17	Sagamaganga	Tanzania	-8.06781	36.8021	Anopheles arabiensis	f	full fed	goat		Indoor	AR
13SAG-ai_Jun522	2013-06-17	Sagamaganga	Tanzania	-8.06781	36.8021	Anopheles arabiensis	f	full fed	cattle		Indoor	AR
13SAG-ai_Jun523	2013-06-17	Sagamaganga	Tanzania	-8.06781	36.8021	Anopheles arabiensis	f	full fed	goat		Indoor	AR
13SAG-ai_Jun524	2013-06-17	Sagamaganga	Tanzania	-8.06781	36.8021	Anopheles arabiensis	f	full fed	Mixed-Goat/Sheep		Indoor	AR
13SAG-ai_Jun525	2013-06-17	Sagamaganga	Tanzania	-8.06781	36.8021	Anopheles arabiensis	f	full fed	goat		Indoor	AR
13SAG-ai_Jun526	2013-06-17	Sagamaganga	Tanzania	-8.06781	36.8021	Anopheles arabiensis	f	full fed	Sheep		Indoor	AR
13SAG-ai_Jun527	2013-06-17	Sagamaganga	Tanzania	-8.06781	36.8021	Anopheles arabiensis	f	full fed	Sheep		Indoor	AR
13SAG-ai_Jun528	2013-06-17	Sagamaganga	Tanzania	-8.06781	36.8021	Anopheles arabiensis	f	full fed	Human		Indoor	AR
13SAG-ai_Jun530	2013-06-17	Sagamaganga	Tanzania	-8.06781	36.8021	Anopheles arabiensis	f	full fed	goat		Indoor	AR
13SAG-ai_Jun531	2013-06-17	Sagamaganga	Tanzania	-8.06781	36.8021	Anopheles arabiensis	f	full fed	Goat		Indoor	AR
13SAG-ai_Jun532	2013-06-17	Sagamaganga	Tanzania	-8.06781	36.8021	Anopheles arabiensis	f	full fed	goat		Indoor	AR
13SAG-ai_Jun534	2013-06-17	Sagamaganga	Tanzania	-8.06781	36.8021	Anopheles arabiensis	f	full fed	cattle		Indoor	AR
13SAG-ai_Jun535	2013-06-17	Sagamaganga	Tanzania	-8.06781	36.8021	Anopheles arabiensis	f	full fed	goat		Indoor	AR
13SAG-ai_Jun536	2013-06-17	Sagamaganga	Tanzania	-8.06781	36.8021	Anopheles arabiensis	f	full fed	cattle		Indoor	AR
13SAG-ai_Jun537	2013-06-17	Sagamaganga	Tanzania	-8.06781	36.8021	Anopheles arabiensis	f	full fed	goat		Indoor	AR
13SAG-ai_Jun538	2013-06-17	Sagamaganga	Tanzania	-8.06781	36.8021	Anopheles arabiensis	f	full fed	goat		Indoor	AR
13SAG-ai_Jun539	2013-06-17	Sagamaganga	Tanzania	-8.06781	36.8021	Anopheles arabiensis	f	full fed	goat		Indoor	AR
13SAG-ai_Jun540	2013-06-17	Sagamaganga	Tanzania	-8.06781	36.8021	Anopheles arabiensis	f	full fed	goat		Indoor	AR
13SAG-ai_Jun541	2013-06-17	Sagamaganga	Tanzania	-8.06781	36.8021	Anopheles arabiensis	f	full fed	goat		Indoor	AR
13SAG-ai_Jun543	2013-06-17	Sagamaganga	Tanzania	-8.06781	36.8021	Anopheles arabiensis	f	full fed	goat		Indoor	AR
13SAG-ai_Jun544	2013-06-17	Sagamaganga	Tanzania	-8.06781	36.8021	Anopheles arabiensis	f	full fed	goat		Indoor	AR
13SAG-ai_Jun545	2013-06-17	Sagamaganga	Tanzania	-8.06781	36.8021	Anopheles arabiensis	f	full fed	cattle		Indoor	AR
13LUP-ai_Jun445	2013-06-05	Lupiro	Tanzania	-8.38	36.6691	Anopheles arabiensis	f	blood-fed	Human		Indoor	AR
13LUP-ai_Jun446	2013-06-05	Lupiro	Tanzania	-8.38	36.6691	Anopheles arabiensis	f	blood-fed	Goat		Indoor	AR
13LUP-ai_Jun447	2013-06-05	Lupiro	Tanzania	-8.38	36.6691	Anopheles arabiensis	f	blood-fed	Human		Indoor	AR
13LUP-ai_Jun452	2013-06-05	Lupiro	Tanzania	-8.38	36.6691	Anopheles arabiensis	f	blood-fed	Mixed-Cattle/Goat		Indoor	AR
13LUP-ai_Jun454	2013-06-05	Lupiro	Tanzania	-8.38	36.6691	Anopheles arabiensis	f	blood-fed	Pig		Indoor	AR
13LUP-ai_Jun455	2013-06-05	Lupiro	Tanzania	-8.38	36.6691	Anopheles arabiensis	f	blood-fed	Pig		Indoor	AR
13LUP-ai_Jun456	2013-06-05	Lupiro	Tanzania	-8.38	36.6691	Anopheles arabiensis	f	blood-fed	Pig		Indoor	AR
13LUP-ai_Jun457	2013-06-05	Lupiro	Tanzania	-8.38	36.6691	Anopheles arabiensis	f	blood-fed	Pig		Indoor	AR
13LUP-ai_Jun458	2013-06-05	Lupiro	Tanzania	-8.38	36.6691	Anopheles arabiensis	f	blood-fed	Pig		Indoor	AR
13LUP-ai_Jun459	2013-06-05	Lupiro	Tanzania	-8.38	36.6691	Anopheles arabiensis	f	blood-fed	Pig		Indoor	AR
13LUP-ai_Jun460	2013-06-05	Lupiro	Tanzania	-8.38	36.6691	Anopheles arabiensis	f	blood-fed	Pig		Indoor	AR
13LUP-ai_Jun461	2013-06-05	Lupiro	Tanzania	-8.38	36.6691	Anopheles arabiensis	f	blood-fed	Pig		Indoor	AR
13LUP-ai_Jun462	2013-06-05	Lupiro	Tanzania	-8.38	36.6691	Anopheles arabiensis	f	blood-fed	Human		Indoor	AR
13LUP-ai_Jun464	2013-06-05	Lupiro	Tanzania	-8.38	36.6691	Anopheles arabiensis	f	blood-fed	Pig		Indoor	AR
13LUP-ai_Jun465	2013-06-05	Lupiro	Tanzania	-8.38	36.6691	Anopheles arabiensis	f	blood-fed	Pig		Indoor	AR
13LUP-ai_Jun466	2013-06-05	Lupiro	Tanzania	-8.38	36.6691	Anopheles arabiensis	f	blood-fed	Pig		Indoor	AR
13LUP-ai_Jun467	2013-06-05	Lupiro	Tanzania	-8.38	36.6691	Anopheles arabiensis	f	blood-fed	Pig		Indoor	AR
13LUP-ai_Jun468	2013-06-05	Lupiro	Tanzania	-8.38	36.6691	Anopheles arabiensis	f	blood-fed	Pig		Indoor	AR
13LUP-ai_Jun469	2013-06-05	Lupiro	Tanzania	-8.38	36.6691	Anopheles arabiensis	f	blood-fed	Pig		Indoor	AR
13LUP-ai_Jun470	2013-06-05	Lupiro	Tanzania	-8.38	36.6691	Anopheles arabiensis	f	blood-fed	Pig		Indoor	AR
13LUP-ai_Jun471	2013-06-05	Lupiro	Tanzania	-8.38	36.6691	Anopheles arabiensis	f	blood-fed	Pig		Indoor	AR
13LUP-ai_Jun472	2013-06-05	Lupiro	Tanzania	-8.38	36.6691	Anopheles arabiensis	f	blood-fed	Pig		Indoor	AR
13LUP-ai_Jun473	2013-06-05	Lupiro	Tanzania	-8.38	36.6691	Anopheles arabiensis	f	blood-fed	Pig		Indoor	AR
13LUP-ai_Jun474	2013-06-05	Lupiro	Tanzania	-8.38	36.6691	Anopheles arabiensis	f	blood-fed	Pig		Indoor	AR
13LUP-ai_Jun475	2013-06-05	Lupiro	Tanzania	-8.38	36.6691	Anopheles arabiensis	f	blood-fed	Pig		Indoor	AR
13LUP-ai_Jun476	2013-06-05	Lupiro	Tanzania	-8.38	36.6691	Anopheles arabiensis	f	blood-fed	Pig		Indoor	AR
13LUP-ai_Jun477	2013-06-05	Lupiro	Tanzania	-8.38	36.6691	Anopheles arabiensis	f	blood-fed	Pig		Indoor	AR
13LUP-ai_Jun478	2013-06-05	Lupiro	Tanzania	-8.38	36.6691	Anopheles arabiensis	f	blood-fed	Pig		Indoor	AR
13LUP-ai_Jun479	2013-06-05	Lupiro	Tanzania	-8.38	36.6691	Anopheles arabiensis	f	blood-fed	Pig		Indoor	AR
13LUP-ai_Jun480	2013-06-05	Lupiro	Tanzania	-8.38	36.6691	Anopheles arabiensis	f	blood-fed	Pig		Indoor	AR
13LUP-ai_Jun481	2013-06-05	Lupiro	Tanzania	-8.38	36.6691	Anopheles arabiensis	f	blood-fed	Pig		Indoor	AR
13LUP-ai_Jun482	2013-06-05	Lupiro	Tanzania	-8.38	36.6691	Anopheles arabiensis	f	blood-fed	Pig		Indoor	AR
13LUP-ai_Jun485	2013-06-05	Lupiro	Tanzania	-8.38	36.6691	Anopheles arabiensis	f	blood-fed	Cattle		Indoor	AR
13LUP-ai_Jun486	2013-06-05	Lupiro	Tanzania	-8.38	36.6691	Anopheles arabiensis	f	blood-fed	Pig		Indoor	AR
13LUP-ai_Jun487	2013-06-05	Lupiro	Tanzania	-8.38	36.6691	Anopheles arabiensis	f	blood-fed	Pig		Indoor	AR
13LUP-ai_Jun488	2013-06-05	Lupiro	Tanzania	-8.38	36.6691	Anopheles arabiensis	f	blood-fed	Pig		Indoor	AR
13LUP-ai_Jun489	2013-06-05	Lupiro	Tanzania	-8.38	36.6691	Anopheles arabiensis	f	blood-fed	Pig		Indoor	AR
13LUP-ai_Jun490	2013-06-05	Lupiro	Tanzania	-8.38	36.6691	Anopheles arabiensis	f	blood-fed	Pig		Indoor	AR
13LUP-ai_Jun491	2013-06-05	Lupiro	Tanzania	-8.38	36.6691	Anopheles arabiensis	f	blood-fed	Dog		Indoor	AR
13LUP-ai_Jun492	2013-06-05	Lupiro	Tanzania	-8.38	36.6691	Anopheles arabiensis	f	blood-fed	Pig		Indoor	AR
13LUP-ai_Jun493	2013-06-05	Lupiro	Tanzania	-8.38	36.6691	Anopheles arabiensis	f	blood-fed	Pig		Indoor	AR
13LUP-ai_Jun495	2013-06-05	Lupiro	Tanzania	-8.38	36.6691	Anopheles arabiensis	f	blood-fed	Pig		Indoor	AR
13LUP-ai_Jun496	2013-06-05	Lupiro	Tanzania	-8.38	36.6691	Anopheles arabiensis	f	blood-fed	Pig		Indoor	AR
13LUP-ai_Jun497	2013-06-05	Lupiro	Tanzania	-8.38	36.6691	Anopheles arabiensis	f	blood-fed	Pig		Indoor	AR
13LUP-ai_Jun498	2013-06-05	Lupiro	Tanzania	-8.38	36.6691	Anopheles arabiensis	f	blood-fed	Pig		Indoor	AR
13LUP-ai_Jun500	2013-06-05	Lupiro	Tanzania	-8.38	36.6691	Anopheles arabiensis	f	blood-fed	Pig		Indoor	AR
13LUP-ai_Jun501	2013-06-05	Lupiro	Tanzania	-8.38	36.6691	Anopheles arabiensis	f	blood-fed	Pig		Indoor	AR
13LUP-ai_Jun502	2013-06-05	Lupiro	Tanzania	-8.38	36.6691	Anopheles arabiensis	f	blood-fed	Pig		Indoor	AR
13LUP-ai_Jun503	2013-06-05	Lupiro	Tanzania	-8.38	36.6691	Anopheles arabiensis	f	blood-fed	Pig		Indoor	AR
13LUP-ai_Jun504	2013-06-05	Lupiro	Tanzania	-8.38	36.6691	Anopheles arabiensis	f	blood-fed	Pig		Indoor	AR
13LUP-ai_Jun505	2013-06-05	Lupiro	Tanzania	-8.38	36.6691	Anopheles arabiensis	f	blood-fed	Pig		Indoor	AR
13LUP-ai_Jun506	2013-06-05	Lupiro	Tanzania	-8.38	36.6691	Anopheles arabiensis	f	blood-fed	Pig		Indoor	AR
13LUP-ai_Jun507	2013-06-05	Lupiro	Tanzania	-8.38	36.6691	Anopheles arabiensis	f	blood-fed	Pig		Indoor	AR
13LUP-ai_Jun508	2013-06-05	Lupiro	Tanzania	-8.38	36.6691	Anopheles arabiensis	f	blood-fed	Pig		Indoor	AR
13LUP-ai_Jun510	2013-06-05	Lupiro	Tanzania	-8.38	36.6691	Anopheles arabiensis	f	blood-fed	Pig		Indoor	AR
13LUP-ai_Jun511	2013-06-05	Lupiro	Tanzania	-8.38	36.6691	Anopheles arabiensis	f	blood-fed	Pig		Indoor	AR
13LUP-ai_Jun512	2013-06-05	Lupiro	Tanzania	-8.38	36.6691	Anopheles arabiensis	f	blood-fed	Pig		Indoor	AR
13LUP-ai_Jun513	2013-06-05	Lupiro	Tanzania	-8.38	36.6691	Anopheles arabiensis	f	blood-fed	Pig		Indoor	AR
13LUP-ai_Jun515	2013-06-10	Lupiro	Tanzania	-8.38	36.6691	Anopheles arabiensis	f	blood-fed	Cattle		Indoor	AR
13LUP-ai_Jun517	2013-06-10	Lupiro	Tanzania	-8.38	36.6691	Anopheles arabiensis	f	blood-fed	Pig		Indoor	AR
13LUP-ai_Jun518	2013-06-10	Lupiro	Tanzania	-8.38	36.6691	Anopheles arabiensis	f	blood-fed	Pig		Indoor	AR
13LUP-ai_Jun519	2013-06-10	Lupiro	Tanzania	-8.38	36.6691	Anopheles arabiensis	f	blood-fed	Pig		Indoor	AR
13LUP-ai_Jun521	2013-06-10	Lupiro	Tanzania	-8.38	36.6691	Anopheles arabiensis	f	blood-fed	Pig		Indoor	AR
13LUP-ai_Jun524	2013-06-10	Lupiro	Tanzania	-8.38	36.6691	Anopheles arabiensis	f	blood-fed	Pig		Indoor	AR
13LUP-ai_Jun528	2013-06-10	Lupiro	Tanzania	-8.38	36.6691	Anopheles arabiensis	f	blood-fed	Pig		Indoor	AR
13LUP-ai_Jun529	2013-06-10	Lupiro	Tanzania	-8.38	36.6691	Anopheles arabiensis	f	blood-fed	Pig		Indoor	AR
13LUP-ai_Jun530	2013-06-10	Lupiro	Tanzania	-8.38	36.6691	Anopheles arabiensis	f	blood-fed	Pig		Indoor	AR
13LUP-ai_Jun531	2013-06-10	Lupiro	Tanzania	-8.38	36.6691	Anopheles arabiensis	f	blood-fed	Pig		Indoor	AR
13LUP-ai_Jun533	2013-06-10	Lupiro	Tanzania	-8.38	36.6691	Anopheles arabiensis	f	blood-fed	Pig		Indoor	AR
13LUP-ai_Jun535	2013-06-10	Lupiro	Tanzania	-8.38	36.6691	Anopheles arabiensis	f	blood-fed	Pig		Indoor	AR
13LUP-ai_Jun536	2013-06-10	Lupiro	Tanzania	-8.38	36.6691	Anopheles arabiensis	f	blood-fed	Pig		Indoor	AR
13LUP-ai_Jun537	2013-06-10	Lupiro	Tanzania	-8.38	36.6691	Anopheles arabiensis	f	blood-fed	Pig		Indoor	AR
13LUP-ai_Jun538	2013-06-10	Lupiro	Tanzania	-8.38	36.6691	Anopheles arabiensis	f	blood-fed	Pig		Indoor	AR
13LUP-ai_Jun539	2013-06-10	Lupiro	Tanzania	-8.38	36.6691	Anopheles arabiensis	f	blood-fed	Pig		Indoor	AR
13LUP-ai_Jun543	2013-06-10	Lupiro	Tanzania	-8.38	36.6691	Anopheles arabiensis	f	blood-fed	Pig		Indoor	AR
13LUP-ai_Jun545	2013-06-10	Lupiro	Tanzania	-8.38	36.6691	Anopheles arabiensis	f	blood-fed	Pig		Indoor	AR
13LUP-ai_Jun546	2013-06-10	Lupiro	Tanzania	-8.38	36.6691	Anopheles arabiensis	f	blood-fed	Pig		Indoor	AR
13LUP-ai_Jun547	2013-06-10	Lupiro	Tanzania	-8.38	36.6691	Anopheles arabiensis	f	blood-fed	Pig		Indoor	AR
13LUP-ai_Jun549	2013-06-10	Lupiro	Tanzania	-8.38	36.6691	Anopheles arabiensis	f	blood-fed	Pig		Indoor	AR
13LUP-ai_Jun551	2013-06-10	Lupiro	Tanzania	-8.38	36.6691	Anopheles arabiensis	f	blood-fed	Pig		Indoor	AR
13LUP-ai_Jun552	2013-06-10	Lupiro	Tanzania	-8.38	36.6691	Anopheles arabiensis	f	blood-fed	Pig		Indoor	AR
13LUP-ai_Jun553	2013-06-10	Lupiro	Tanzania	-8.38	36.6691	Anopheles arabiensis	f	blood-fed	Pig		Indoor	AR
13LUP-ai_Jun555	2013-06-10	Lupiro	Tanzania	-8.38	36.6691	Anopheles arabiensis	f	blood-fed	Cattle		Indoor	AR
13LUP-ai_Jun556	2013-06-10	Lupiro	Tanzania	-8.38	36.6691	Anopheles arabiensis	f	blood-fed	Pig		Indoor	AR
13LUP-ai_Jun557	2013-06-10	Lupiro	Tanzania	-8.38	36.6691	Anopheles arabiensis	f	blood-fed	Pig		Indoor	AR
13LUP-ai_Jun558	2013-06-10	Lupiro	Tanzania	-8.38	36.6691	Anopheles arabiensis	f	blood-fed	Pig		Indoor	AR
13LUP-ai_Jun559	2013-06-10	Lupiro	Tanzania	-8.38	36.6691	Anopheles arabiensis	f	blood-fed	Pig		Indoor	AR
13LUP-ai_Jun560	2013-06-10	Lupiro	Tanzania	-8.38	36.6691	Anopheles arabiensis	f	blood-fed	Pig		Indoor	AR
13LUP-ai_Jun561	2013-06-10	Lupiro	Tanzania	-8.38	36.6691	Anopheles arabiensis	f	blood-fed	Pig		Indoor	AR
13LUP-ai_Jun562	2013-06-10	Lupiro	Tanzania	-8.38	36.6691	Anopheles arabiensis	f	blood-fed	Pig		Indoor	AR
13LUP-ai_Jun563	2013-06-10	Lupiro	Tanzania	-8.38	36.6691	Anopheles arabiensis	f	blood-fed	Pig		Indoor	AR
13LUP-ai_Jun564	2013-06-10	Lupiro	Tanzania	-8.38	36.6691	Anopheles arabiensis	f	blood-fed	Pig		Indoor	AR
13LUP-ai_Jun565	2013-06-10	Lupiro	Tanzania	-8.38	36.6691	Anopheles arabiensis	f	blood-fed	Pig		Indoor	AR
13LUP-ai_Jun566	2013-06-10	Lupiro	Tanzania	-8.38	36.6691	Anopheles arabiensis	f	blood-fed	Cattle		Indoor	AR
13LUP-ro_Jun567	2013-05-20	Lupiro	Tanzania	-8.38	36.6691	Anopheles arabiensis	f	blood-fed	Cattle		Outdoor	AR
13LUP-ro_Jun568	2013-05-20	Lupiro	Tanzania	-8.38	36.6691	Anopheles arabiensis	f	blood-fed	Human		Outdoor	AR
13LUP-ro_Jun569	2013-05-20	Lupiro	Tanzania	-8.38	36.6691	Anopheles arabiensis	f	blood-fed	Cattle		Outdoor	AR
13LUP-ro_Jun570	2013-05-20	Lupiro	Tanzania	-8.38	36.6691	Anopheles arabiensis	f	blood-fed	Pig		Outdoor	AR
13LUP-ro_Jun571	2013-05-20	Lupiro	Tanzania	-8.38	36.6691	Anopheles arabiensis	f	blood-fed	Pig		Outdoor	AR
13LUP-ro_Jun572	2013-05-20	Lupiro	Tanzania	-8.38	36.6691	Anopheles arabiensis	f	blood-fed	Cattle		Outdoor	AR
13LUP-ro_Jun573	2013-05-20	Lupiro	Tanzania	-8.38	36.6691	Anopheles arabiensis	f	blood-fed	Human		Outdoor	AR
13LUP-ro_Jun574	2013-05-20	Lupiro	Tanzania	-8.38	36.6691	Anopheles arabiensis	f	blood-fed	Cattle		Outdoor	AR
13LUP-ro_Jun575	2013-05-20	Lupiro	Tanzania	-8.38	36.6691	Anopheles arabiensis	f	blood-fed	Pig		Outdoor	AR
13LUP-ro_Jun576	2013-05-20	Lupiro	Tanzania	-8.38	36.6691	Anopheles arabiensis	f	blood-fed	Dog		Outdoor	AR
13LUP-ro_Jun578	2013-05-20	Lupiro	Tanzania	-8.38	36.6691	Anopheles arabiensis	f	blood-fed	Cattle		Outdoor	AR
13LUP-ro_Jun580	2013-05-20	Lupiro	Tanzania	-8.38	36.6691	Anopheles arabiensis	f	blood-fed	Human		Outdoor	AR
13LUP-ro_Jun581	2013-05-20	Lupiro	Tanzania	-8.38	36.6691	Anopheles arabiensis	f	blood-fed	Cattle		Outdoor	AR
13LUP-ro_Jun582	2013-05-20	Lupiro	Tanzania	-8.38	36.6691	Anopheles arabiensis	f	blood-fed	Cattle		Outdoor	AR
13LUP-ro_Jun584	2013-05-20	Lupiro	Tanzania	-8.38	36.6691	Anopheles arabiensis	f	blood-fed	Pig		Outdoor	AR
13LUP-ro_Jun585	2013-05-20	Lupiro	Tanzania	-8.38	36.6691	Anopheles arabiensis	f	blood-fed	Pig		Outdoor	AR
13LUP-ro_Jun586	2013-05-20	Lupiro	Tanzania	-8.38	36.6691	Anopheles arabiensis	f	blood-fed	Pig		Outdoor	AR
13LUP-ro_Jun587	2013-05-20	Lupiro	Tanzania	-8.38	36.6691	Anopheles arabiensis	f	blood-fed	Pig		Outdoor	AR
13LUP-ro_Jun588	2013-05-20	Lupiro	Tanzania	-8.38	36.6691	Anopheles arabiensis	f	blood-fed	Pig		Outdoor	AR
13LUP-ro_Jun589	2013-05-20	Lupiro	Tanzania	-8.38	36.6691	Anopheles arabiensis	f	blood-fed	Pig		Outdoor	AR
13LUP-ro_Jun590	2013-05-20	Lupiro	Tanzania	-8.38	36.6691	Anopheles arabiensis	f	blood-fed	Chicken		Outdoor	AR
13LUP-ro_Jun591	2013-05-20	Lupiro	Tanzania	-8.38	36.6691	Anopheles arabiensis	f	blood-fed	Cattle		Outdoor	AR
13LUP-ro_Jun594	2013-05-20	Lupiro	Tanzania	-8.38	36.6691	Anopheles arabiensis	f	blood-fed	Pig		Outdoor	AR
13LUP-ro_Jun595	2013-05-20	Lupiro	Tanzania	-8.38	36.6691	Anopheles arabiensis	f	blood-fed	Pig		Outdoor	AR
13LUP-ro_Jun597	2013-05-20	Lupiro	Tanzania	-8.38	36.6691	Anopheles arabiensis	f	blood-fed	Dog		Outdoor	AR
13LUP-ro_Jun598	2013-05-20	Lupiro	Tanzania	-8.38	36.6691	Anopheles arabiensis	f	blood-fed	Cattle		Outdoor	AR
13LUP-ro_Jun599	2013-05-20	Lupiro	Tanzania	-8.38	36.6691	Anopheles arabiensis	f	blood-fed	Cattle		Outdoor	AR
13LUP-ro_Jun601	2013-05-20	Lupiro	Tanzania	-8.38	36.6691	Anopheles arabiensis	f	blood-fed	Mixed-Cattle/Pig		Outdoor	AR
13LUP-ro_Jun602	2013-05-20	Lupiro	Tanzania	-8.38	36.6691	Anopheles arabiensis	f	blood-fed	Pig		Outdoor	AR
13LUP-ro_Jun603	2013-05-20	Lupiro	Tanzania	-8.38	36.6691	Anopheles arabiensis	f	blood-fed	Pig		Outdoor	AR
13LUP-ro_Jun604	2013-05-20	Lupiro	Tanzania	-8.38	36.6691	Anopheles arabiensis	f	blood-fed	Human		Outdoor	AR
13LUP-ro_Jun605	2013-05-20	Lupiro	Tanzania	-8.38	36.6691	Anopheles arabiensis	f	blood-fed	Pig		Outdoor	AR
13LUP-ro_Jun606	2013-05-20	Lupiro	Tanzania	-8.38	36.6691	Anopheles arabiensis	f	blood-fed	Dog		Outdoor	AR
13LUP-ro_Jun607	2013-05-20	Lupiro	Tanzania	-8.38	36.6691	Anopheles arabiensis	f	blood-fed	Pig		Outdoor	AR
13LUP-ro_Jun608	2013-05-20	Lupiro	Tanzania	-8.38	36.6691	Anopheles arabiensis	f	blood-fed	Pig		Outdoor	AR
13LUP-ro_Jun609	2013-05-20	Lupiro	Tanzania	-8.38	36.6691	Anopheles arabiensis	f	blood-fed	Human		Outdoor	AR
13LUP-ro_Jun610	2013-05-20	Lupiro	Tanzania	-8.38	36.6691	Anopheles arabiensis	f	blood-fed	Pig		Outdoor	AR
13LUP-ro_Jun611	2013-05-20	Lupiro	Tanzania	-8.38	36.6691	Anopheles arabiensis	f	blood-fed	Cattle		Outdoor	AR
13LUP-ro_Jun612	2013-05-20	Lupiro	Tanzania	-8.38	36.6691	Anopheles arabiensis	f	blood-fed	Cattle		Outdoor	AR
13LUP-ro_Jun613	2013-05-20	Lupiro	Tanzania	-8.38	36.6691	Anopheles arabiensis	f	blood-fed	Cattle		Outdoor	AR
13LUP-ro_Jun614	2013-05-20	Lupiro	Tanzania	-8.38	36.6691	Anopheles arabiensis	f	blood-fed	Human		Outdoor	AR
13LUP-ro_Jun615	2013-05-20	Lupiro	Tanzania	-8.38	36.6691	Anopheles arabiensis	f	blood-fed	Cattle		Outdoor	AR
13LUP-ro_Jun617	2013-05-20	Lupiro	Tanzania	-8.38	36.6691	Anopheles arabiensis	f	blood-fed	Cattle		Outdoor	AR
13LUP-ro_Jun618	2013-05-20	Lupiro	Tanzania	-8.38	36.6691	Anopheles arabiensis	f	blood-fed	Human		Outdoor	AR
13LUP-ro_Jun619	2013-05-20	Lupiro	Tanzania	-8.38	36.6691	Anopheles arabiensis	f	blood-fed	Pig		Outdoor	AR
13LUP-ro_Jun620	2013-05-20	Lupiro	Tanzania	-8.38	36.6691	Anopheles arabiensis	f	blood-fed	Cattle		Outdoor	AR
13LUP-ro_Jun621	2013-05-20	Lupiro	Tanzania	-8.38	36.6691	Anopheles arabiensis	f	blood-fed	Mixed Human-Pig		Outdoor	AR
13LUP-ro_Jun622	2013-05-20	Lupiro	Tanzania	-8.38	36.6691	Anopheles arabiensis	f	blood-fed	Pig		Outdoor	AR
13LUP-ro_Jun623	2013-05-20	Lupiro	Tanzania	-8.38	36.6691	Anopheles arabiensis	f	blood-fed	Pig		Outdoor	AR
13LUP-ro_Jun624	2013-05-20	Lupiro	Tanzania	-8.38	36.6691	Anopheles arabiensis	f	blood-fed	Human		Outdoor	AR
13LUP-ro_Jun626	2013-05-20	Lupiro	Tanzania	-8.38	36.6691	Anopheles arabiensis	f	blood-fed	Human		Outdoor	AR
13LUP-ro_Jun630	2013-05-20	Lupiro	Tanzania	-8.38	36.6691	Anopheles arabiensis	f	blood-fed	Cattle		Outdoor	AR
13LUP-ro_Jun632	2013-06-05	Lupiro	Tanzania	-8.38	36.6691	Anopheles arabiensis	f	blood-fed	Human		Outdoor	AR
13LUP-ro_Jun633	2013-06-05	Lupiro	Tanzania	-8.38	36.6691	Anopheles arabiensis	f	blood-fed	Cattle		Outdoor	AR
13LUP-ro_Jun634	2013-06-05	Lupiro	Tanzania	-8.38	36.6691	Anopheles arabiensis	f	blood-fed	Cattle		Outdoor	AR
13LUP-ro_Jun635	2013-06-05	Lupiro	Tanzania	-8.38	36.6691	Anopheles arabiensis	f	blood-fed	Cattle		Outdoor	AR
13LUP-ro_Jun636	2013-06-05	Lupiro	Tanzania	-8.38	36.6691	Anopheles arabiensis	f	blood-fed	Human		Outdoor	AR
13LUP-ro_Jun637	2013-06-05	Lupiro	Tanzania	-8.38	36.6691	Anopheles arabiensis	f	blood-fed	Human		Outdoor	AR
13LUP-ro_Jun640	2013-06-05	Lupiro	Tanzania	-8.38	36.6691	Anopheles arabiensis	f	blood-fed	Mixed-Chicken/Pig		Outdoor	AR
13LUP-ro_Jun641	2013-06-05	Lupiro	Tanzania	-8.38	36.6691	Anopheles arabiensis	f	blood-fed	Human		Outdoor	AR
13LUP-ro_Jun643	2013-06-05	Lupiro	Tanzania	-8.38	36.6691	Anopheles arabiensis	f	blood-fed	Pig		Outdoor	AR
13LUP-ro_Jun644	2013-06-05	Lupiro	Tanzania	-8.38	36.6691	Anopheles arabiensis	f	blood-fed	Pig		Outdoor	AR
13LUP-ro_Jun645	2013-06-05	Lupiro	Tanzania	-8.38	36.6691	Anopheles arabiensis	f	blood-fed	Pig		Outdoor	AR
13LUP-ro_Jun646	2013-06-05	Lupiro	Tanzania	-8.38	36.6691	Anopheles arabiensis	f	blood-fed	Pig		Outdoor	AR
13LUP-ro_Jun647	2013-06-05	Lupiro	Tanzania	-8.38	36.6691	Anopheles arabiensis	f	blood-fed	Pig		Outdoor	AR
13LUP-ro_Jun648	2013-06-05	Lupiro	Tanzania	-8.38	36.6691	Anopheles arabiensis	f	blood-fed	Pig		Outdoor	AR
13LUP-ro_Jun649	2013-06-05	Lupiro	Tanzania	-8.38	36.6691	Anopheles arabiensis	f	blood-fed	Pig		Outdoor	AR
13LUP-ro_Jun650	2013-06-05	Lupiro	Tanzania	-8.38	36.6691	Anopheles arabiensis	f	blood-fed	Pig		Outdoor	AR
13LUP-ro_Jun651	2013-06-05	Lupiro	Tanzania	-8.38	36.6691	Anopheles arabiensis	f	blood-fed	Pig		Outdoor	AR
13LUP-ro_Jun652	2013-06-05	Lupiro	Tanzania	-8.38	36.6691	Anopheles arabiensis	f	blood-fed	Pig		Outdoor	AR
13LUP-ro_Jun653	2013-06-05	Lupiro	Tanzania	-8.38	36.6691	Anopheles arabiensis	f	blood-fed	Pig		Outdoor	AR
13LUP-ro_Jun654	2013-06-05	Lupiro	Tanzania	-8.38	36.6691	Anopheles arabiensis	f	blood-fed	Pig		Outdoor	AR
13LUP-ro_Jun655	2013-06-05	Lupiro	Tanzania	-8.38	36.6691	Anopheles arabiensis	f	blood-fed	Pig		Outdoor	AR
13LUP-ro_Jun656	2013-06-05	Lupiro	Tanzania	-8.38	36.6691	Anopheles arabiensis	f	blood-fed	Pig		Outdoor	AR
13LUP-ro_Jun657	2013-06-05	Lupiro	Tanzania	-8.38	36.6691	Anopheles arabiensis	f	blood-fed	Dog		Outdoor	AR
13LUP-ro_Jun659	2013-06-05	Lupiro	Tanzania	-8.38	36.6691	Anopheles arabiensis	f	blood-fed	Human		Outdoor	AR
13LUP-ro_Jun660	2013-06-05	Lupiro	Tanzania	-8.38	36.6691	Anopheles arabiensis	f	blood-fed	Human		Outdoor	AR
13LUP-ro_Jun661	2013-06-05	Lupiro	Tanzania	-8.38	36.6691	Anopheles arabiensis	f	blood-fed	Human		Outdoor	AR
13LUP-ro_Jun662	2013-06-05	Lupiro	Tanzania	-8.38	36.6691	Anopheles arabiensis	f	blood-fed	Pig		Outdoor	AR
13LUP-ro_Jun663	2013-06-05	Lupiro	Tanzania	-8.38	36.6691	Anopheles arabiensis	f	blood-fed	Dog		Outdoor	AR
13LUP-ro_Jun665	2013-06-10	Lupiro	Tanzania	-8.38	36.6691	Anopheles arabiensis	f	blood-fed	Cattle		Outdoor	AR
13LUP-ro_Jun667	2013-06-10	Lupiro	Tanzania	-8.38	36.6691	Anopheles arabiensis	f	blood-fed	Pig		Outdoor	AR
13LUP-ro_Jun669	2013-06-10	Lupiro	Tanzania	-8.38	36.6691	Anopheles arabiensis	f	blood-fed	Human		Outdoor	AR
13LUP-ro_Jun671	2013-06-10	Lupiro	Tanzania	-8.38	36.6691	Anopheles arabiensis	f	blood-fed	Human		Outdoor	AR
13LUP-ro_Jun672	2013-06-10	Lupiro	Tanzania	-8.38	36.6691	Anopheles arabiensis	f	blood-fed	Cattle		Outdoor	AR
13LUP-ro_Jun673	2013-06-10	Lupiro	Tanzania	-8.38	36.6691	Anopheles arabiensis	f	blood-fed	Cattle		Outdoor	AR
13LUP-ro_Jun677	2013-06-10	Lupiro	Tanzania	-8.38	36.6691	Anopheles arabiensis	f	blood-fed	Cattle		Outdoor	AR
13LUP-ro_Jun679	2013-06-10	Lupiro	Tanzania	-8.38	36.6691	Anopheles arabiensis	f	blood-fed	Human		Outdoor	AR
13LUP-ro_Jun681	2013-06-10	Lupiro	Tanzania	-8.38	36.6691	Anopheles arabiensis	f	blood-fed	Human		Outdoor	AR
13LUP-ro_Jun683	2013-06-10	Lupiro	Tanzania	-8.38	36.6691	Anopheles arabiensis	f	blood-fed	Human		Outdoor	AR
13LUP-ro_Jun685	2013-06-10	Lupiro	Tanzania	-8.38	36.6691	Anopheles arabiensis	f	blood-fed	Human		Outdoor	AR
13LUP-ro_Jun686	2013-06-10	Lupiro	Tanzania	-8.38	36.6691	Anopheles arabiensis	f	blood-fed	Human		Outdoor	AR
13LUP-ro_Jun687	2013-06-10	Lupiro	Tanzania	-8.38	36.6691	Anopheles arabiensis	f	blood-fed	Human		Outdoor	AR
13LUP-ro_Jun688	2013-06-10	Lupiro	Tanzania	-8.38	36.6691	Anopheles arabiensis	f	blood-fed	Pig		Outdoor	AR
13LUP-ro_Jun690	2013-06-10	Lupiro	Tanzania	-8.38	36.6691	Anopheles arabiensis	f	blood-fed	Cattle		Outdoor	AR
13LUP-ro_Jun691	2013-06-10	Lupiro	Tanzania	-8.38	36.6691	Anopheles arabiensis	f	blood-fed	Human		Outdoor	AR
13LUP-ro_Jun692	2013-06-10	Lupiro	Tanzania	-8.38	36.6691	Anopheles arabiensis	f	blood-fed	Dog		Outdoor	AR
13LUP-ro_Jun693	2013-06-10	Lupiro	Tanzania	-8.38	36.6691	Anopheles arabiensis	f	blood-fed	Mixed-Dog/Human		Outdoor	AR
13LUP-ro_Jun694	2013-06-10	Lupiro	Tanzania	-8.38	36.6691	Anopheles arabiensis	f	blood-fed	Human		Outdoor	AR
13LUP-ro_Jun695	2013-06-10	Lupiro	Tanzania	-8.38	36.6691	Anopheles arabiensis	f	blood-fed	Human		Outdoor	AR
13LUP-ro_Jun696	2013-06-10	Lupiro	Tanzania	-8.38	36.6691	Anopheles arabiensis	f	blood-fed	Cattle		Outdoor	AR
13LUP-ro_Jun700	2013-06-10	Lupiro	Tanzania	-8.38	36.6691	Anopheles arabiensis	f	blood-fed	Cattle		Outdoor	AR
13LUP-ro_Jun702	2013-06-10	Lupiro	Tanzania	-8.38	36.6691	Anopheles arabiensis	f	blood-fed	Pig		Outdoor	AR
13LUP-ro_Jun703	2013-06-10	Lupiro	Tanzania	-8.38	36.6691	Anopheles arabiensis	f	blood-fed	Pig		Outdoor	AR
13SAG-ro_Apr094	2013-03-03	Sagamaganga	Tanzania	-8.06781	36.8021	Anopheles arabiensis	f	?	dog		Outdoor	AR
13SAG-ro_Apr095	2013-03-03	Sagamaganga	Tanzania	-8.06781	36.8021	Anopheles arabiensis	f	?	dog		Outdoor	AR
13SAG-ro_Apr096	2013-03-03	Sagamaganga	Tanzania	-8.06781	36.8021	Anopheles arabiensis	f	?	human		Outdoor	AR
13SAG-ro_Apr097	2013-03-03	Sagamaganga	Tanzania	-8.06781	36.8021	Anopheles arabiensis	f	?	human		Outdoor	AR
13SAG-ro_Apr098	2013-03-03	Sagamaganga	Tanzania	-8.06781	36.8021	Anopheles arabiensis	f	?	Dog		Outdoor	AR
13SAG-ro_Apr099	2013-03-03	Sagamaganga	Tanzania	-8.06781	36.8021	Anopheles arabiensis	f	?	dog		Outdoor	AR
13SAG-ro_Apr100	2013-03-03	Sagamaganga	Tanzania	-8.06781	36.8021	Anopheles arabiensis	f	?	cattle		Outdoor	AR
13SAG-ro_Apr101	2013-03-03	Sagamaganga	Tanzania	-8.06781	36.8021	Anopheles arabiensis	f	?	human		Outdoor	AR
13SAG-ro_Apr102	2013-03-03	Sagamaganga	Tanzania	-8.06781	36.8021	Anopheles arabiensis	f	?	dog		Outdoor	AR
13SAG-ro_Apr103	2013-03-03	Sagamaganga	Tanzania	-8.06781	36.8021	Anopheles arabiensis	f	?	cattle		Outdoor	AR
13SAG-ro_Apr104	2013-03-03	Sagamaganga	Tanzania	-8.06781	36.8021	Anopheles arabiensis	f	?	cattle		Outdoor	AR
13SAG-ro_Apr105	2013-03-03	Sagamaganga	Tanzania	-8.06781	36.8021	Anopheles arabiensis	f	?	cattle		Outdoor	AR
13SAG-ro_Apr106	2013-03-03	Sagamaganga	Tanzania	-8.06781	36.8021	Anopheles arabiensis	f	?	human		Outdoor	AR
13SAG-ro_Apr107	2013-03-03	Sagamaganga	Tanzania	-8.06781	36.8021	Anopheles arabiensis	f	?	human		Outdoor	AR
13SAG-ro_Apr108	2013-03-03	Sagamaganga	Tanzania	-8.06781	36.8021	Anopheles arabiensis	f	?	cattle		Outdoor	AR
13SAG-ro_Apr109	2013-03-03	Sagamaganga	Tanzania	-8.06781	36.8021	Anopheles arabiensis	f	?	dog		Outdoor	AR
13SAG-ro_Apr110	2013-03-03	Sagamaganga	Tanzania	-8.06781	36.8021	Anopheles arabiensis	f	?	cattle		Outdoor	AR
13SAG-ro_Apr111	2013-03-03	Sagamaganga	Tanzania	-8.06781	36.8021	Anopheles arabiensis	f	?	human		Outdoor	AR
13SAG-ro_Apr112	2013-03-03	Sagamaganga	Tanzania	-8.06781	36.8021	Anopheles arabiensis	f	?	Dog		Outdoor	AR
13SAG-ro_Apr113	2013-03-03	Sagamaganga	Tanzania	-8.06781	36.8021	Anopheles arabiensis	f	?	cattle		Outdoor	AR
13SAG-ro_Apr114	2013-03-03	Sagamaganga	Tanzania	-8.06781	36.8021	Anopheles arabiensis	f	?	human		Outdoor	AR
13SAG-ro_Apr115	2013-03-03	Sagamaganga	Tanzania	-8.06781	36.8021	Anopheles arabiensis	f	?	human		Outdoor	AR
13SAG-ro_Apr116	2013-03-15	Sagamaganga	Tanzania	-8.06781	36.8021	Anopheles arabiensis	f	fed	cattle		Outdoor	AR
13SAG-ro_Apr117	2013-03-15	Sagamaganga	Tanzania	-8.06781	36.8021	Anopheles arabiensis	f	fed	dog		Outdoor	AR
13SAG-ro_Apr118	2013-03-19	Sagamaganga	Tanzania	-8.06781	36.8021	Anopheles arabiensis	f	fed	cattle		Outdoor	AR
13SAG-ro_Apr119	2013-03-19	Sagamaganga	Tanzania	-8.06781	36.8021	Anopheles arabiensis	f	fed	cattle		Outdoor	AR
13SAG-ro_Apr120	2013-03-19	Sagamaganga	Tanzania	-8.06781	36.8021	Anopheles arabiensis	f	fed	cattle		Outdoor	AR
13SAG-ro_Apr121	2013-03-19	Sagamaganga	Tanzania	-8.06781	36.8021	Anopheles arabiensis	f	fed	cattle		Outdoor	AR
13SAG-ro_Apr122	2013-03-19	Sagamaganga	Tanzania	-8.06781	36.8021	Anopheles arabiensis	f	fed	cattle		Outdoor	AR
13SAG-ro_Apr123	2013-03-19	Sagamaganga	Tanzania	-8.06781	36.8021	Anopheles arabiensis	f	?	human		Outdoor	AR
13SAG-ro_Apr124	2013-03-19	Sagamaganga	Tanzania	-8.06781	36.8021	Anopheles arabiensis	f	?	cattle		Outdoor	AR
13SAG-ro_Apr125	2013-03-19	Sagamaganga	Tanzania	-8.06781	36.8021	Anopheles arabiensis	f	?	human		Outdoor	AR
13SAG-ro_Apr126	2013-03-19	Sagamaganga	Tanzania	-8.06781	36.8021	Anopheles arabiensis	f	?	human		Outdoor	AR
13SAG-ro_Apr127	2013-03-19	Sagamaganga	Tanzania	-8.06781	36.8021	Anopheles arabiensis	f	?	pig		Outdoor	AR
13SAG-ro_Apr128	2013-03-19	Sagamaganga	Tanzania	-8.06781	36.8021	Anopheles arabiensis	f	?	human		Outdoor	AR
13SAG-ro_Apr129	2013-03-19	Sagamaganga	Tanzania	-8.06781	36.8021	Anopheles arabiensis	f	?	dog		Outdoor	AR
13SAG-ro_Apr130	2013-03-19	Sagamaganga	Tanzania	-8.06781	36.8021	Anopheles arabiensis	f	fed	human		Outdoor	AR
13SAG-ro_Apr131	2013-03-19	Sagamaganga	Tanzania	-8.06781	36.8021	Anopheles arabiensis	f	fed	cattle		Outdoor	AR
13SAG-ro_Apr132	2013-03-19	Sagamaganga	Tanzania	-8.06781	36.8021	Anopheles arabiensis	f	?	cattle		Outdoor	AR
13SAG-ro_Apr133	2013-03-19	Sagamaganga	Tanzania	-8.06781	36.8021	Anopheles arabiensis	f	?	cattle		Outdoor	AR
13SAG-ro_Apr134	2013-03-19	Sagamaganga	Tanzania	-8.06781	36.8021	Anopheles arabiensis	f	?	cattle		Outdoor	AR
13SAG-ro_Apr135	2013-03-19	Sagamaganga	Tanzania	-8.06781	36.8021	Anopheles arabiensis	f	?	cattle		Outdoor	AR
13SAG-ro_Apr136	2013-03-19	Sagamaganga	Tanzania	-8.06781	36.8021	Anopheles arabiensis	f	?	cattle		Outdoor	AR
13SAG-ro_Apr137	2013-03-19	Sagamaganga	Tanzania	-8.06781	36.8021	Anopheles arabiensis	f	?	cattle		Outdoor	AR
13SAG-ro_Apr138	2013-03-19	Sagamaganga	Tanzania	-8.06781	36.8021	Anopheles arabiensis	f	?	cattle		Outdoor	AR
13SAG-ro_Apr139	2013-03-19	Sagamaganga	Tanzania	-8.06781	36.8021	Anopheles arabiensis	f	?	cattle		Outdoor	AR
13SAG-ro_Apr140	2013-03-20	Sagamaganga	Tanzania	-8.06781	36.8021	Anopheles arabiensis	f	?	Cattle		Outdoor	AR
13SAG-ro_Apr141	2013-03-20	Sagamaganga	Tanzania	-8.06781	36.8021	Anopheles arabiensis	f	?	cattle		Outdoor	AR
13SAG-ro_Apr142	2013-03-20	Sagamaganga	Tanzania	-8.06781	36.8021	Anopheles arabiensis	f	fed	human		Outdoor	AR
13SAG-ro_Apr143	2013-03-20	Sagamaganga	Tanzania	-8.06781	36.8021	Anopheles arabiensis	f	fed	human		Outdoor	AR
13SAG-ro_Apr144	2013-03-20	Sagamaganga	Tanzania	-8.06781	36.8021	Anopheles arabiensis	f	?	cattle		Outdoor	AR
13SAG-ro_Apr145	2013-03-20	Sagamaganga	Tanzania	-8.06781	36.8021	Anopheles arabiensis	f	?	human		Outdoor	AR
13SAG-ro_Apr146	2013-03-20	Sagamaganga	Tanzania	-8.06781	36.8021	Anopheles arabiensis	f	fed	dog		Outdoor	AR
13SAG-ro_Apr147	2013-03-20	Sagamaganga	Tanzania	-8.06781	36.8021	Anopheles arabiensis	f	?	cattle		Outdoor	AR
13SAG-ro_Apr148	2013-03-20	Sagamaganga	Tanzania	-8.06781	36.8021	Anopheles arabiensis	f	?	cattle		Outdoor	AR
13SAG-ro_Apr149	2013-03-20	Sagamaganga	Tanzania	-8.06781	36.8021	Anopheles arabiensis	f	?	cattle		Outdoor	AR
13SAG-ro_Apr150	2013-03-20	Sagamaganga	Tanzania	-8.06781	36.8021	Anopheles arabiensis	f	?	dog		Outdoor	AR
13SAG-ro_Apr151	2013-03-20	Sagamaganga	Tanzania	-8.06781	36.8021	Anopheles arabiensis	f	?	cattle		Outdoor	AR
13SAG-ro_Apr152	2013-03-20	Sagamaganga	Tanzania	-8.06781	36.8021	Anopheles arabiensis	f	?	cattle		Outdoor	AR
13SAG-ro_Apr154	2013-03-20	Sagamaganga	Tanzania	-8.06781	36.8021	Anopheles arabiensis	f	?	cattle		Outdoor	AR
13SAG-ro_Apr155	2013-03-20	Sagamaganga	Tanzania	-8.06781	36.8021	Anopheles arabiensis	f	?	cattle		Outdoor	AR
13SAG-ro_Apr156	2013-03-20	Sagamaganga	Tanzania	-8.06781	36.8021	Anopheles arabiensis	f	?	Mixed Cattle-Dog		Outdoor	AR
13SAG-ro_Apr157	2013-03-20	Sagamaganga	Tanzania	-8.06781	36.8021	Anopheles arabiensis	f	?	cattle		Outdoor	AR
13SAG-ro_Apr158	2013-03-20	Sagamaganga	Tanzania	-8.06781	36.8021	Anopheles arabiensis	f	?	cattle		Outdoor	AR
13SAG-ro_Apr159	2013-03-20	Sagamaganga	Tanzania	-8.06781	36.8021	Anopheles arabiensis	f	?	cattle		Outdoor	AR
13SAG-ro_Apr160	2013-03-20	Sagamaganga	Tanzania	-8.06781	36.8021	Anopheles arabiensis	f	?	cattle		Outdoor	AR
13SAG-ro_Apr161	2013-03-20	Sagamaganga	Tanzania	-8.06781	36.8021	Anopheles arabiensis	f	?	dog		Outdoor	AR
13SAG-ro_Apr162	2013-03-20	Sagamaganga	Tanzania	-8.06781	36.8021	Anopheles arabiensis	f	?	cattle		Outdoor	AR
13SAG-ro_Apr163	2013-03-20	Sagamaganga	Tanzania	-8.06781	36.8021	Anopheles arabiensis	f	?	cattle		Outdoor	AR
13SAG-ro_Apr164	2013-03-20	Sagamaganga	Tanzania	-8.06781	36.8021	Anopheles arabiensis	f	?	human		Outdoor	AR
13SAG-ro_Apr165	2013-03-20	Sagamaganga	Tanzania	-8.06781	36.8021	Anopheles arabiensis	f	?	cattle		Outdoor	AR
13SAG-ro_Apr166	2013-03-20	Sagamaganga	Tanzania	-8.06781	36.8021	Anopheles arabiensis	f	?	cattle		Outdoor	AR
13SAG-ro_Apr167	2013-03-20	Sagamaganga	Tanzania	-8.06781	36.8021	Anopheles arabiensis	f	?	cattle		Outdoor	AR
13SAG-ro_Apr168	2013-03-20	Sagamaganga	Tanzania	-8.06781	36.8021	Anopheles arabiensis	f	?	cattle		Outdoor	AR
13SAG-ro_Apr169	2013-03-20	Sagamaganga	Tanzania	-8.06781	36.8021	Anopheles arabiensis	f	?	cattle		Outdoor	AR
13SAG-ro_Apr170	2013-03-20	Sagamaganga	Tanzania	-8.06781	36.8021	Anopheles arabiensis	f	?	Mixed Cattle-Goat		Outdoor	AR
13SAG-ro_Apr171	2013-03-20	Sagamaganga	Tanzania	-8.06781	36.8021	Anopheles arabiensis	m	male?	Mixed Dog-Goat		Outdoor	AR
13SAG-ro_Apr172	2013-03-20	Sagamaganga	Tanzania	-8.06781	36.8021	Anopheles arabiensis	f	?	cattle		Outdoor	AR
13SAG-ro_Apr173	2013-03-20	Sagamaganga	Tanzania	-8.06781	36.8021	Anopheles arabiensis	f	?	cattle		Outdoor	AR
13SAG-ro_Apr174	2013-03-21	Sagamaganga	Tanzania	-8.06781	36.8021	Anopheles arabiensis	f	?	human		Outdoor	AR
13SAG-ro_Apr175	2013-03-21	Sagamaganga	Tanzania	-8.06781	36.8021	Anopheles arabiensis	f	?	human		Outdoor	AR
13SAG-ro_Apr177	2013-03-21	Sagamaganga	Tanzania	-8.06781	36.8021	Anopheles arabiensis	f	?	Mixed Cattle-Dog		Outdoor	AR
13SAG-ro_Apr178	2013-03-21	Sagamaganga	Tanzania	-8.06781	36.8021	Anopheles arabiensis	f	?	Dog		Outdoor	AR
13SAG-ro_Apr179	2013-03-21	Sagamaganga	Tanzania	-8.06781	36.8021	Anopheles arabiensis	f	?	cattle		Outdoor	AR
13SAG-ro_Apr180	2013-03-21	Sagamaganga	Tanzania	-8.06781	36.8021	Anopheles arabiensis	f	?	cattle		Outdoor	AR
13SAG-ro_Apr181	2013-03-21	Sagamaganga	Tanzania	-8.06781	36.8021	Anopheles arabiensis	f	?	cattle		Outdoor	AR
13SAG-ro_Apr182	2013-03-21	Sagamaganga	Tanzania	-8.06781	36.8021	Anopheles arabiensis	f	?	cattle		Outdoor	AR
13SAG-ro_Apr183	2013-03-21	Sagamaganga	Tanzania	-8.06781	36.8021	Anopheles arabiensis	f	?	cattle		Outdoor	AR
13SAG-ro_Apr184	2013-03-21	Sagamaganga	Tanzania	-8.06781	36.8021	Anopheles arabiensis	f	?	cattle		Outdoor	AR
13SAG-ro_Apr185	2013-03-21	Sagamaganga	Tanzania	-8.06781	36.8021	Anopheles arabiensis	f	?	Mixed Cattle-Dog		Outdoor	AR
13SAG-ro_Apr186	2013-03-21	Sagamaganga	Tanzania	-8.06781	36.8021	Anopheles arabiensis	f	?	dog		Outdoor	AR
13SAG-ro_Apr187	2013-03-21	Sagamaganga	Tanzania	-8.06781	36.8021	Anopheles arabiensis	f	?	cattle		Outdoor	AR
13SAG-ro_Apr188	2013-03-21	Sagamaganga	Tanzania	-8.06781	36.8021	Anopheles arabiensis	f	?	Mixed Cattle-Dog		Outdoor	AR
13SAG-ro_Apr189	2013-03-21	Sagamaganga	Tanzania	-8.06781	36.8021	Anopheles arabiensis	f	?	cattle		Outdoor	AR
13SAG-ro_Apr190	2013-03-21	Sagamaganga	Tanzania	-8.06781	36.8021	Anopheles arabiensis	f	?	cattle		Outdoor	AR
13SAG-ro_Apr191	2013-03-21	Sagamaganga	Tanzania	-8.06781	36.8021	Anopheles arabiensis	f	?	dog		Outdoor	AR
13SAG-ro_Apr192	2013-03-21	Sagamaganga	Tanzania	-8.06781	36.8021	Anopheles arabiensis	f	?	cattle		Outdoor	AR
13SAG-ro_Apr193	2013-03-21	Sagamaganga	Tanzania	-8.06781	36.8021	Anopheles arabiensis	f	?	dog		Outdoor	AR
13SAG-ro_Apr194	2013-03-21	Sagamaganga	Tanzania	-8.06781	36.8021	Anopheles arabiensis	f	?	cattle		Outdoor	AR
13SAG-ro_Apr195	2013-03-21	Sagamaganga	Tanzania	-8.06781	36.8021	Anopheles arabiensis	f	?	cattle		Outdoor	AR
13SAG-ro_Apr196	2013-03-21	Sagamaganga	Tanzania	-8.06781	36.8021	Anopheles arabiensis	f	?	cattle		Outdoor	AR
13SAG-ro_Apr197	2013-03-21	Sagamaganga	Tanzania	-8.06781	36.8021	Anopheles arabiensis	f	?	Cattle		Outdoor	AR
13SAG-ro_Apr198	2013-03-21	Sagamaganga	Tanzania	-8.06781	36.8021	Anopheles arabiensis	f	?	cattle		Outdoor	AR
13SAG-ro_Apr199	2013-03-21	Sagamaganga	Tanzania	-8.06781	36.8021	Anopheles arabiensis	f	?	cattle		Outdoor	AR
13SAG-ro_Apr200	2013-03-21	Sagamaganga	Tanzania	-8.06781	36.8021	Anopheles arabiensis	f	?	cattle		Outdoor	AR
13SAG-ro_Apr201	2013-03-21	Sagamaganga	Tanzania	-8.06781	36.8021	Anopheles arabiensis	f	?	cattle		Outdoor	AR
13SAG-ro_Apr202	2013-03-21	Sagamaganga	Tanzania	-8.06781	36.8021	Anopheles arabiensis	f	?	Mixed Cattle-Dog		Outdoor	AR
13SAG-ro_Apr203	2013-03-21	Sagamaganga	Tanzania	-8.06781	36.8021	Anopheles arabiensis	f	?	cattle		Outdoor	AR
13SAG-ro_Apr204	2013-03-21	Sagamaganga	Tanzania	-8.06781	36.8021	Anopheles arabiensis	f	?	cattle		Outdoor	AR
13SAG-ro_Apr205	2013-03-21	Sagamaganga	Tanzania	-8.06781	36.8021	Anopheles arabiensis	f	?	cattle		Outdoor	AR
13SAG-ro_Apr206	2013-03-21	Sagamaganga	Tanzania	-8.06781	36.8021	Anopheles arabiensis	f	?	cattle		Outdoor	AR
13SAG-ro_Apr207	2013-03-21	Sagamaganga	Tanzania	-8.06781	36.8021	Anopheles arabiensis	f	?	cattle		Outdoor	AR
13SAG-ro_Apr208	2013-03-21	Sagamaganga	Tanzania	-8.06781	36.8021	Anopheles arabiensis	f	?	cattle		Outdoor	AR
13SAG-ro_Apr209	2013-03-22	Sagamaganga	Tanzania	-8.06781	36.8021	Anopheles arabiensis	f	?	cattle		Outdoor	AR
13SAG-ro_Apr210	2013-03-22	Sagamaganga	Tanzania	-8.06781	36.8021	Anopheles arabiensis	f	?	cattle		Outdoor	AR
13SAG-ro_Apr211	2013-03-22	Sagamaganga	Tanzania	-8.06781	36.8021	Anopheles arabiensis	f	?	cattle		Outdoor	AR
13SAG-ro_Apr212	2013-03-22	Sagamaganga	Tanzania	-8.06781	36.8021	Anopheles arabiensis	f	fed	cattle		Outdoor	AR
13SAG-ro_Apr213	2013-03-22	Sagamaganga	Tanzania	-8.06781	36.8021	Anopheles arabiensis	f	?	cattle		Outdoor	AR
13SAG-ro_Apr214	2013-03-22	Sagamaganga	Tanzania	-8.06781	36.8021	Anopheles arabiensis	f	?	dog		Outdoor	AR
13SAG-ro_Apr215	2013-03-22	Sagamaganga	Tanzania	-8.06781	36.8021	Anopheles arabiensis	f	?	dog		Outdoor	AR
13SAG-ro_Apr216	2013-03-22	Sagamaganga	Tanzania	-8.06781	36.8021	Anopheles arabiensis	f	?	Mixed Cattle-Dog		Outdoor	AR
13SAG-ro_Apr217	2013-03-22	Sagamaganga	Tanzania	-8.06781	36.8021	Anopheles arabiensis	f	?	cattle		Outdoor	AR
13SAG-ro_Apr218	2013-03-22	Sagamaganga	Tanzania	-8.06781	36.8021	Anopheles arabiensis	f	?	cattle		Outdoor	AR
13SAG-ro_Apr219	2013-03-22	Sagamaganga	Tanzania	-8.06781	36.8021	Anopheles arabiensis	f	?	cattle		Outdoor	AR
13SAG-ro_Apr220	2013-03-22	Sagamaganga	Tanzania	-8.06781	36.8021	Anopheles arabiensis	f	?	cattle		Outdoor	AR
13SAG-ro_Apr221	2013-03-22	Sagamaganga	Tanzania	-8.06781	36.8021	Anopheles arabiensis	f	?	Mixed Cattle-Dog		Outdoor	AR
13SAG-ro_Apr222	2013-03-22	Sagamaganga	Tanzania	-8.06781	36.8021	Anopheles arabiensis	f	?	cattle		Outdoor	AR
13SAG-ro_Apr223	2013-03-22	Sagamaganga	Tanzania	-8.06781	36.8021	Anopheles arabiensis	f	?	cattle		Outdoor	AR
13SAG-ro_Apr224	2013-03-22	Sagamaganga	Tanzania	-8.06781	36.8021	Anopheles arabiensis	f	?	cattle		Outdoor	AR
13SAG-ro_Apr225	2013-03-22	Sagamaganga	Tanzania	-8.06781	36.8021	Anopheles arabiensis	f	?	cattle		Outdoor	AR
13SAG-ro_Apr226	2013-03-22	Sagamaganga	Tanzania	-8.06781	36.8021	Anopheles arabiensis	f	?	cattle		Outdoor	AR
13SAG-ro_Apr227	2013-03-22	Sagamaganga	Tanzania	-8.06781	36.8021	Anopheles arabiensis	f	?	cattle		Outdoor	AR
13SAG-ro_Apr228	2013-03-22	Sagamaganga	Tanzania	-8.06781	36.8021	Anopheles arabiensis	f	?	cattle		Outdoor	AR
13SAG-ro_Apr229	2013-03-22	Sagamaganga	Tanzania	-8.06781	36.8021	Anopheles arabiensis	f	?	cattle		Outdoor	AR
13SAG-ro_Apr230	2013-03-22	Sagamaganga	Tanzania	-8.06781	36.8021	Anopheles arabiensis	f	?	cattle		Outdoor	AR
13SAG-ro_Apr231	2013-02-28	Sagamaganga	Tanzania	-8.06781	36.8021	Anopheles arabiensis	f	?	cattle		Outdoor	AR
13SAG-ro_Apr233	2013-02-28	Sagamaganga	Tanzania	-8.06781	36.8021	Anopheles arabiensis	f	?	cattle		Outdoor	AR
13SAG-ro_Apr234	2013-02-28	Sagamaganga	Tanzania	-8.06781	36.8021	Anopheles arabiensis	f	fed	cattle		Outdoor	AR
13SAG-ro_Apr235	2013-02-28	Sagamaganga	Tanzania	-8.06781	36.8021	Anopheles arabiensis	f	?	cattle		Outdoor	AR
13SAG-ro_Apr236	2013-02-28	Sagamaganga	Tanzania	-8.06781	36.8021	Anopheles arabiensis	f	fed	Dog		Outdoor	AR
13SAG-ro_Apr237	2013-02-28	Sagamaganga	Tanzania	-8.06781	36.8021	Anopheles arabiensis	f	?	dog		Outdoor	AR
13SAG-ro_Apr238	2013-02-28	Sagamaganga	Tanzania	-8.06781	36.8021	Anopheles arabiensis	f	fed	cattle		Outdoor	AR
13SAG-ro_Apr239	2013-02-28	Sagamaganga	Tanzania	-8.06781	36.8021	Anopheles arabiensis	f	fed	cattle		Outdoor	AR
13SAG-ro_Apr240	2013-02-28	Sagamaganga	Tanzania	-8.06781	36.8021	Anopheles arabiensis	f	?	cattle		Outdoor	AR
13SAG-ro_Apr241	2013-02-28	Sagamaganga	Tanzania	-8.06781	36.8021	Anopheles arabiensis	f	fed	cattle		Outdoor	AR
13SAG-ro_Apr242	2013-02-28	Sagamaganga	Tanzania	-8.06781	36.8021	Anopheles arabiensis	f	?	cattle		Outdoor	AR
13SAG-ro_Apr243	2013-02-28	Sagamaganga	Tanzania	-8.06781	36.8021	Anopheles arabiensis	f	?	cattle		Outdoor	AR
13SAG-ro_Apr244	2013-02-28	Sagamaganga	Tanzania	-8.06781	36.8021	Anopheles arabiensis	f	fed	dog		Outdoor	AR
13SAG-ro_Apr245	2013-02-28	Sagamaganga	Tanzania	-8.06781	36.8021	Anopheles arabiensis	f	fed	dog		Outdoor	AR
13SAG-ro_Apr246	2013-02-28	Sagamaganga	Tanzania	-8.06781	36.8021	Anopheles arabiensis	f	?	human		Outdoor	AR
13SAG-ro_Apr247	2013-02-28	Sagamaganga	Tanzania	-8.06781	36.8021	Anopheles arabiensis	f	?	cattle		Outdoor	AR
13SAG-ro_Apr248	2013-02-28	Sagamaganga	Tanzania	-8.06781	36.8021	Anopheles arabiensis	f	fed	cattle		Outdoor	AR
13SAG-ro_Apr249	2013-02-28	Sagamaganga	Tanzania	-8.06781	36.8021	Anopheles arabiensis	f	?	dog		Outdoor	AR
13SAG-ro_Apr250	2013-02-28	Sagamaganga	Tanzania	-8.06781	36.8021	Anopheles arabiensis	f	fed	dog		Outdoor	AR
13SAG-ro_Apr251	2013-02-28	Sagamaganga	Tanzania	-8.06781	36.8021	Anopheles arabiensis	f	?	cattle		Outdoor	AR
13SAG-ro_Apr252	2013-02-28	Sagamaganga	Tanzania	-8.06781	36.8021	Anopheles arabiensis	f	fed	cattle		Outdoor	AR
13SAG-ro_Apr253	2013-02-28	Sagamaganga	Tanzania	-8.06781	36.8021	Anopheles arabiensis	f	fed	cattle		Outdoor	AR
13SAG-ro_Apr254	2013-02-28	Sagamaganga	Tanzania	-8.06781	36.8021	Anopheles arabiensis	f	?	cattle		Outdoor	AR
13SAG-ro_Apr255	2013-02-28	Sagamaganga	Tanzania	-8.06781	36.8021	Anopheles arabiensis	f	?	cattle		Outdoor	AR
13SAG-ro_Apr256	2013-02-28	Sagamaganga	Tanzania	-8.06781	36.8021	Anopheles arabiensis	f	fed	cattle		Outdoor	AR
13SAG-ro_Apr257	2013-02-28	Sagamaganga	Tanzania	-8.06781	36.8021	Anopheles arabiensis	f	fed	cattle		Outdoor	AR
13SAG-ro_Apr258	2013-02-28	Sagamaganga	Tanzania	-8.06781	36.8021	Anopheles arabiensis	f	?	cattle		Outdoor	AR
13SAG-ro_Apr259	2013-02-28	Sagamaganga	Tanzania	-8.06781	36.8021	Anopheles arabiensis	f	?	cattle		Outdoor	AR
13SAG-ro_Apr260	2013-02-28	Sagamaganga	Tanzania	-8.06781	36.8021	Anopheles arabiensis	f	fed	cattle		Outdoor	AR
13SAG-ro_Apr261	2013-02-28	Sagamaganga	Tanzania	-8.06781	36.8021	Anopheles arabiensis	f	?	cattle		Outdoor	AR
13SAG-ro_Apr262	2013-02-28	Sagamaganga	Tanzania	-8.06781	36.8021	Anopheles arabiensis	f	fed	cattle		Outdoor	AR
13SAG-ro_Apr263	2013-02-28	Sagamaganga	Tanzania	-8.06781	36.8021	Anopheles arabiensis	f	fed	cattle		Outdoor	AR
13SAG-ro_Apr264	2013-02-28	Sagamaganga	Tanzania	-8.06781	36.8021	Anopheles arabiensis	f	?	cattle		Outdoor	AR
13SAG-ro_Apr265	2013-02-28	Sagamaganga	Tanzania	-8.06781	36.8021	Anopheles arabiensis	f	fed	cattle		Outdoor	AR
13SAG-ro_Apr266	2013-02-28	Sagamaganga	Tanzania	-8.06781	36.8021	Anopheles arabiensis	f	?	cattle		Outdoor	AR
13SAG-ro_Apr267	2013-02-28	Sagamaganga	Tanzania	-8.06781	36.8021	Anopheles arabiensis	f	fed	Human		Outdoor	AR
13SAG-ro_Apr268	2013-02-28	Sagamaganga	Tanzania	-8.06781	36.8021	Anopheles arabiensis	f	fed	cattle		Outdoor	AR
13SAG-ro_Apr269	2013-02-28	Sagamaganga	Tanzania	-8.06781	36.8021	Anopheles arabiensis	f	?	cattle		Outdoor	AR
13SAG-ro_Apr270	2013-02-28	Sagamaganga	Tanzania	-8.06781	36.8021	Anopheles arabiensis	f	?	cattle		Outdoor	AR
13SAG-ro_Apr271	2013-02-28	Sagamaganga	Tanzania	-8.06781	36.8021	Anopheles arabiensis	f	fed	cattle		Outdoor	AR
13SAG-ro_Apr272	2013-02-28	Sagamaganga	Tanzania	-8.06781	36.8021	Anopheles arabiensis	f	?	Mixed Cattle-Dog		Outdoor	AR
13SAG-ro_Apr273	2013-02-28	Sagamaganga	Tanzania	-8.06781	36.8021	Anopheles arabiensis	f	fed	dog		Outdoor	AR
13SAG-ro_Apr274	2013-02-28	Sagamaganga	Tanzania	-8.06781	36.8021	Anopheles arabiensis	f	fed	cattle		Outdoor	AR
13SAG-ro_Apr275	2013-02-28	Sagamaganga	Tanzania	-8.06781	36.8021	Anopheles arabiensis	f	?	human		Outdoor	AR
13SAG-ro_Apr276	2013-02-28	Sagamaganga	Tanzania	-8.06781	36.8021	Anopheles arabiensis	f	?	cattle		Outdoor	AR
13SAG-ro_Apr277	2013-02-28	Sagamaganga	Tanzania	-8.06781	36.8021	Anopheles arabiensis	f	fed	human		Outdoor	AR
13SAG-ro_Apr278	2013-02-28	Sagamaganga	Tanzania	-8.06781	36.8021	Anopheles arabiensis	f	?	cattle		Outdoor	AR
13SAG-ro_Apr279	2013-02-28	Sagamaganga	Tanzania	-8.06781	36.8021	Anopheles arabiensis	f	fed	human		Outdoor	AR
13SAG-ro_Apr280	2013-02-28	Sagamaganga	Tanzania	-8.06781	36.8021	Anopheles arabiensis	f	?	cattle		Outdoor	AR
13SAG-ro_Apr281	2013-02-28	Sagamaganga	Tanzania	-8.06781	36.8021	Anopheles arabiensis	f	?	cattle		Outdoor	AR
13SAG-ro_Apr282	2013-02-28	Sagamaganga	Tanzania	-8.06781	36.8021	Anopheles arabiensis	f	fed	cattle		Outdoor	AR
13SAG-ro_Apr283	2013-04-11	Sagamaganga	Tanzania	-8.06781	36.8021	Anopheles arabiensis	f	?	cattle		Outdoor	AR
13SAG-ro_Apr284	2013-04-11	Sagamaganga	Tanzania	-8.06781	36.8021	Anopheles arabiensis	f	?	human		Outdoor	AR
13SAG-ro_Apr286	2013-04-12	Sagamaganga	Tanzania	-8.06781	36.8021	Anopheles arabiensis	f	?	cattle		Outdoor	AR
13SAG-ro_Apr287	2013-04-12	Sagamaganga	Tanzania	-8.06781	36.8021	Anopheles arabiensis	f	?	cattle		Outdoor	AR
13SAG-ro_Apr288	2013-04-12	Sagamaganga	Tanzania	-8.06781	36.8021	Anopheles arabiensis	f	?	cattle		Outdoor	AR
13SAG-ro_Apr289	2013-04-12	Sagamaganga	Tanzania	-8.06781	36.8021	Anopheles arabiensis	f	?	dog		Outdoor	AR
13SAG-ro_Apr290	2013-04-12	Sagamaganga	Tanzania	-8.06781	36.8021	Anopheles arabiensis	f	?	dog		Outdoor	AR
13SAG-ro_Apr292	2013-04-12	Sagamaganga	Tanzania	-8.06781	36.8021	Anopheles arabiensis	f	?	chicken		Outdoor	AR
13SAG-ro_Apr293	2013-04-12	Sagamaganga	Tanzania	-8.06781	36.8021	Anopheles arabiensis	f	?	Mixed-Human/Chicken/Dog		Outdoor	AR
13SAG-ro_Apr294	2013-04-12	Sagamaganga	Tanzania	-8.06781	36.8021	Anopheles arabiensis	f	?	Dog		Outdoor	AR
13SAG-ro_Apr295	2013-04-16	Sagamaganga	Tanzania	-8.06781	36.8021	Anopheles arabiensis	f	?	cattle		Outdoor	AR
13SAG-ro_Apr296	2013-04-16	Sagamaganga	Tanzania	-8.06781	36.8021	Anopheles arabiensis	f	?	cattle		Outdoor	AR
13SAG-ro_Apr297	2013-04-16	Sagamaganga	Tanzania	-8.06781	36.8021	Anopheles arabiensis	f	?	cattle		Outdoor	AR
13SAG-ro_Apr298	2013-04-16	Sagamaganga	Tanzania	-8.06781	36.8021	Anopheles arabiensis	f	?	cattle		Outdoor	AR
13SAG-ro_Apr299	2013-04-16	Sagamaganga	Tanzania	-8.06781	36.8021	Anopheles arabiensis	f	?	cattle		Outdoor	AR
13SAG-ro_Apr300	2013-04-16	Sagamaganga	Tanzania	-8.06781	36.8021	Anopheles arabiensis	f	?	cattle		Outdoor	AR
13SAG-ro_Apr301	2013-04-16	Sagamaganga	Tanzania	-8.06781	36.8021	Anopheles arabiensis	f	?	cattle		Outdoor	AR
13SAG-ro_Apr302	2013-04-16	Sagamaganga	Tanzania	-8.06781	36.8021	Anopheles arabiensis	f	?	dog		Outdoor	AR
13SAG-ro_Apr303	2013-04-16	Sagamaganga	Tanzania	-8.06781	36.8021	Anopheles arabiensis	f	?	dog		Outdoor	AR
13SAG-ro_Apr304	2013-04-16	Sagamaganga	Tanzania	-8.06781	36.8021	Anopheles arabiensis	f	?	cattle		Outdoor	AR
13SAG-ro_Apr305	2013-04-16	Sagamaganga	Tanzania	-8.06781	36.8021	Anopheles arabiensis	f	?	cattle		Outdoor	AR
13SAG-ro_Apr306	2013-04-16	Sagamaganga	Tanzania	-8.06781	36.8021	Anopheles arabiensis	f	?	cattle		Outdoor	AR
13SAG-ro_Apr307	2013-04-16	Sagamaganga	Tanzania	-8.06781	36.8021	Anopheles arabiensis	f	?	cattle		Outdoor	AR
13SAG-ro_Apr308	2013-04-16	Sagamaganga	Tanzania	-8.06781	36.8021	Anopheles arabiensis	f	?	cattle		Outdoor	AR
13SAG-ro_Apr309	2013-04-16	Sagamaganga	Tanzania	-8.06781	36.8021	Anopheles arabiensis	f	?	cattle		Outdoor	AR
13SAG-ro_Apr310	2013-04-16	Sagamaganga	Tanzania	-8.06781	36.8021	Anopheles arabiensis	f	?	dog		Outdoor	AR
13SAG-ro_Apr311	2013-04-16	Sagamaganga	Tanzania	-8.06781	36.8021	Anopheles arabiensis	f	?	cattle		Outdoor	AR
13SAG-ro_Apr312	2013-04-16	Sagamaganga	Tanzania	-8.06781	36.8021	Anopheles arabiensis	f	?	cattle		Outdoor	AR
13SAG-ro_Apr313	2013-04-16	Sagamaganga	Tanzania	-8.06781	36.8021	Anopheles arabiensis	f	?	cattle		Outdoor	AR
13SAG-ro_Apr314	2013-04-16	Sagamaganga	Tanzania	-8.06781	36.8021	Anopheles arabiensis	f	?	cattle		Outdoor	AR
13SAG-ro_Apr315	2013-04-16	Sagamaganga	Tanzania	-8.06781	36.8021	Anopheles arabiensis	f	?	cattle		Outdoor	AR
13SAG-ro_Apr316	2013-04-16	Sagamaganga	Tanzania	-8.06781	36.8021	Anopheles arabiensis	f	?	cattle		Outdoor	AR
13SAG-ro_Apr317	2013-04-16	Sagamaganga	Tanzania	-8.06781	36.8021	Anopheles arabiensis	f	?	Human		Outdoor	AR
13SAG-ro_Apr318	2013-04-16	Sagamaganga	Tanzania	-8.06781	36.8021	Anopheles arabiensis	f	?	cattle		Outdoor	AR
13SAG-ro_Apr319	2013-04-16	Sagamaganga	Tanzania	-8.06781	36.8021	Anopheles arabiensis	f	?	Mixed Dog-Human		Outdoor	AR
13SAG-ro_Apr320	2013-04-16	Sagamaganga	Tanzania	-8.06781	36.8021	Anopheles arabiensis	f	?	human		Outdoor	AR
13SAG-ro_Apr321	2013-04-16	Sagamaganga	Tanzania	-8.06781	36.8021	Anopheles arabiensis	f	?	Dog		Outdoor	AR
13SAG-ro_Apr322	2013-04-16	Sagamaganga	Tanzania	-8.06781	36.8021	Anopheles arabiensis	f	?	Mixed Dog-Human		Outdoor	AR
13SAG-ro_Apr323	2013-04-16	Sagamaganga	Tanzania	-8.06781	36.8021	Anopheles arabiensis	f	?	dog		Outdoor	AR
13SAG-ro_Apr324	2013-04-16	Sagamaganga	Tanzania	-8.06781	36.8021	Anopheles arabiensis	f	?	dog		Outdoor	AR
13SAG-ro_Apr325	2013-04-16	Sagamaganga	Tanzania	-8.06781	36.8021	Anopheles arabiensis	f	?	dog		Outdoor	AR
13SAG-ro_Apr326	2013-04-16	Sagamaganga	Tanzania	-8.06781	36.8021	Anopheles arabiensis	f	?	cattle		Outdoor	AR
13SAG-ro_Apr327	2013-04-16	Sagamaganga	Tanzania	-8.06781	36.8021	Anopheles arabiensis	f	?	dog		Outdoor	AR
13SAG-ro_Apr328	2013-04-17	Sagamaganga	Tanzania	-8.06781	36.8021	Anopheles arabiensis	f	?	cattle		Outdoor	AR
13SAG-ro_Apr329	2013-04-17	Sagamaganga	Tanzania	-8.06781	36.8021	Anopheles arabiensis	f	?	cattle		Outdoor	AR
13SAG-ro_Apr330	2013-04-17	Sagamaganga	Tanzania	-8.06781	36.8021	Anopheles arabiensis	f	?	cattle		Outdoor	AR
13SAG-ro_Apr331	2013-04-17	Sagamaganga	Tanzania	-8.06781	36.8021	Anopheles arabiensis	f	?	cattle		Outdoor	AR
13SAG-ro_Apr332	2013-04-17	Sagamaganga	Tanzania	-8.06781	36.8021	Anopheles arabiensis	f	?	cattle		Outdoor	AR
13SAG-ro_Apr333	2013-04-17	Sagamaganga	Tanzania	-8.06781	36.8021	Anopheles arabiensis	f	?	cattle		Outdoor	AR
13SAG-ro_Apr335	2013-04-17	Sagamaganga	Tanzania	-8.06781	36.8021	Anopheles arabiensis	f	?	cattle		Outdoor	AR
13SAG-ro_Apr336	2013-04-17	Sagamaganga	Tanzania	-8.06781	36.8021	Anopheles arabiensis	f	?	human		Outdoor	AR
13SAG-ro_Apr337	2013-04-17	Sagamaganga	Tanzania	-8.06781	36.8021	Anopheles arabiensis	f	?	human		Outdoor	AR
13SAG-ro_Apr338	2013-04-17	Sagamaganga	Tanzania	-8.06781	36.8021	Anopheles arabiensis	f	?	cattle		Outdoor	AR
13SAG-ro_Apr339	2013-04-17	Sagamaganga	Tanzania	-8.06781	36.8021	Anopheles arabiensis	f	?	dog		Outdoor	AR
13SAG-ro_Apr340	2013-04-17	Sagamaganga	Tanzania	-8.06781	36.8021	Anopheles arabiensis	f	?	cattle		Outdoor	AR
13SAG-ro_Apr341	2013-04-17	Sagamaganga	Tanzania	-8.06781	36.8021	Anopheles arabiensis	f	?	cattle		Outdoor	AR
13SAG-ro_Apr342	2013-04-17	Sagamaganga	Tanzania	-8.06781	36.8021	Anopheles arabiensis	f	?	cattle		Outdoor	AR
13SAG-ro_Apr343	2013-04-17	Sagamaganga	Tanzania	-8.06781	36.8021	Anopheles arabiensis	f	?	dog		Outdoor	AR
13SAG-ro_Apr344	2013-04-17	Sagamaganga	Tanzania	-8.06781	36.8021	Anopheles arabiensis	f	?	dog		Outdoor	AR
13SAG-ro_Apr345	2013-04-17	Sagamaganga	Tanzania	-8.06781	36.8021	Anopheles arabiensis	f	?	Mixed Cattle-Dog		Outdoor	AR
13SAG-ro_Apr346	2013-04-17	Sagamaganga	Tanzania	-8.06781	36.8021	Anopheles arabiensis	f	?	dog		Outdoor	AR
13SAG-ro_Apr347	2013-04-17	Sagamaganga	Tanzania	-8.06781	36.8021	Anopheles arabiensis	f	?	cattle		Outdoor	AR
13SAG-ro_Apr348	2013-04-17	Sagamaganga	Tanzania	-8.06781	36.8021	Anopheles arabiensis	f	?	cattle		Outdoor	AR
13SAG-ro_Apr349	2013-04-17	Sagamaganga	Tanzania	-8.06781	36.8021	Anopheles arabiensis	f	?	cattle		Outdoor	AR
13SAG-ro_Apr350	2013-04-18	Sagamaganga	Tanzania	-8.06781	36.8021	Anopheles arabiensis	f	?	cattle		Outdoor	AR
13SAG-ro_Apr351	2013-04-18	Sagamaganga	Tanzania	-8.06781	36.8021	Anopheles arabiensis	f	?	cattle		Outdoor	AR
13SAG-ro_Apr352	2013-04-18	Sagamaganga	Tanzania	-8.06781	36.8021	Anopheles arabiensis	f	?	cattle		Outdoor	AR
13SAG-ro_Apr353	2013-04-18	Sagamaganga	Tanzania	-8.06781	36.8021	Anopheles arabiensis	f	fed	cattle		Outdoor	AR
13SAG-ro_Apr354	2013-04-18	Sagamaganga	Tanzania	-8.06781	36.8021	Anopheles arabiensis	f	?	cattle		Outdoor	AR
13SAG-ro_Apr355	2013-04-18	Sagamaganga	Tanzania	-8.06781	36.8021	Anopheles arabiensis	f	?	cattle		Outdoor	AR
13SAG-ro_Apr356	2013-04-18	Sagamaganga	Tanzania	-8.06781	36.8021	Anopheles arabiensis	f	?	cattle		Outdoor	AR
13SAG-ro_Apr357	2013-04-18	Sagamaganga	Tanzania	-8.06781	36.8021	Anopheles arabiensis	f	?	cattle		Outdoor	AR
13SAG-ro_Apr358	2013-04-18	Sagamaganga	Tanzania	-8.06781	36.8021	Anopheles arabiensis	f	?	cattle		Outdoor	AR
13SAG-ro_Apr359	2013-04-18	Sagamaganga	Tanzania	-8.06781	36.8021	Anopheles arabiensis	f	?	cattle		Outdoor	AR
13SAG-ro_Apr360	2013-04-18	Sagamaganga	Tanzania	-8.06781	36.8021	Anopheles arabiensis	f	?	cattle		Outdoor	AR
13SAG-ro_Apr361	2013-04-18	Sagamaganga	Tanzania	-8.06781	36.8021	Anopheles arabiensis	f	?	cattle		Outdoor	AR
13SAG-ro_Apr362	2013-04-18	Sagamaganga	Tanzania	-8.06781	36.8021	Anopheles arabiensis	f	?	dog		Outdoor	AR
13SAG-ro_Apr363	2013-04-18	Sagamaganga	Tanzania	-8.06781	36.8021	Anopheles arabiensis	f	?	cattle		Outdoor	AR
13SAG-ro_Apr364	2013-04-18	Sagamaganga	Tanzania	-8.06781	36.8021	Anopheles arabiensis	f	?	cattle		Outdoor	AR
13SAG-ro_Apr365	2013-04-18	Sagamaganga	Tanzania	-8.06781	36.8021	Anopheles arabiensis	f	?	dog		Outdoor	AR
13SAG-ro_Apr366	2013-04-18	Sagamaganga	Tanzania	-8.06781	36.8021	Anopheles arabiensis	f	?	cattle		Outdoor	AR
13SAG-ro_Apr367	2013-04-18	Sagamaganga	Tanzania	-8.06781	36.8021	Anopheles arabiensis	f	?	cattle		Outdoor	AR
13SAG-ro_Apr368	2013-04-18	Sagamaganga	Tanzania	-8.06781	36.8021	Anopheles arabiensis	f	?	cattle		Outdoor	AR
13SAG-ro_Apr369	2013-04-18	Sagamaganga	Tanzania	-8.06781	36.8021	Anopheles arabiensis	f	?	dog		Outdoor	AR
13SAG-ro_Apr370	2013-04-18	Sagamaganga	Tanzania	-8.06781	36.8021	Anopheles arabiensis	f	?	cattle		Outdoor	AR
13SAG-ro_Apr371	2013-04-18	Sagamaganga	Tanzania	-8.06781	36.8021	Anopheles arabiensis	f	?	cattle		Outdoor	AR
13SAG-ro_Apr372	2013-04-18	Sagamaganga	Tanzania	-8.06781	36.8021	Anopheles arabiensis	f	?	cattle		Outdoor	AR
13SAG-ro_Apr373	2013-04-18	Sagamaganga	Tanzania	-8.06781	36.8021	Anopheles arabiensis	f	?	cattle		Outdoor	AR
13SAG-ro_Apr374	2013-04-18	Sagamaganga	Tanzania	-8.06781	36.8021	Anopheles arabiensis	f	?	cattle		Outdoor	AR
13SAG-ro_Apr375	2013-04-18	Sagamaganga	Tanzania	-8.06781	36.8021	Anopheles arabiensis	f	?	Dog		Outdoor	AR
13SAG-ro_Apr377	2013-04-18	Sagamaganga	Tanzania	-8.06781	36.8021	Anopheles arabiensis	f	?	dog		Outdoor	AR
13SAG-ro_Apr378	2013-04-18	Sagamaganga	Tanzania	-8.06781	36.8021	Anopheles arabiensis	f	?	Dog		Outdoor	AR
13SAG-ro_Apr379	2013-04-18	Sagamaganga	Tanzania	-8.06781	36.8021	Anopheles arabiensis	f	?	Pig		Outdoor	AR
13SAG-ro_Apr380	2013-04-19	Sagamaganga	Tanzania	-8.06781	36.8021	Anopheles arabiensis	f	?	Mixed Cattle-Dog		Outdoor	AR
13SAG-ro_Apr381	2013-04-19	Sagamaganga	Tanzania	-8.06781	36.8021	Anopheles arabiensis	f	?	cattle		Outdoor	AR
13SAG-ro_Apr382	2013-04-19	Sagamaganga	Tanzania	-8.06781	36.8021	Anopheles arabiensis	f	?	cattle		Outdoor	AR
13SAG-ro_Apr383	2013-04-19	Sagamaganga	Tanzania	-8.06781	36.8021	Anopheles arabiensis	f	?	cattle		Outdoor	AR
13SAG-ro_Apr384	2013-04-19	Sagamaganga	Tanzania	-8.06781	36.8021	Anopheles arabiensis	f	?	cattle		Outdoor	AR
13SAG-ro_Apr385	2013-04-19	Sagamaganga	Tanzania	-8.06781	36.8021	Anopheles arabiensis	f	?	dog		Outdoor	AR
13SAG-ro_Apr387	2013-04-19	Sagamaganga	Tanzania	-8.06781	36.8021	Anopheles arabiensis	f	?	Dog		Outdoor	AR
13SAG-ro_Apr388	2013-04-19	Sagamaganga	Tanzania	-8.06781	36.8021	Anopheles arabiensis	f	?	human		Outdoor	AR
13SAG-ro_Apr389	2013-04-19	Sagamaganga	Tanzania	-8.06781	36.8021	Anopheles arabiensis	f	?	human		Outdoor	AR
13SAG-ro_Apr390	2013-04-19	Sagamaganga	Tanzania	-8.06781	36.8021	Anopheles arabiensis	f	?	dog		Outdoor	AR
13LUP-ai_Apr004	2013-02-12	Lupiro	Tanzania	-8.38	36.6691	Anopheles arabiensis	f	?	Cattle		Indoor	AR
13LUP-ai_Apr005	2013-02-12	Lupiro	Tanzania	-8.38	36.6691	Anopheles arabiensis	f	?	dog		Indoor	AR
13LUP-ai_Apr006	2013-02-12	Lupiro	Tanzania	-8.38	36.6691	Anopheles arabiensis	f	?	dog		Indoor	AR
13LUP-ai_Apr007	2013-02-12	Lupiro	Tanzania	-8.38	36.6691	Anopheles arabiensis	f	?	Dog		Indoor	AR
13LUP-ai_Apr008	2013-02-12	Lupiro	Tanzania	-8.38	36.6691	Anopheles arabiensis	f	?	dog		Indoor	AR
13LUP-ai_Apr009	2013-02-12	Lupiro	Tanzania	-8.38	36.6691	Anopheles arabiensis	f	?	cattle		Indoor	AR
13LUP-ai_Apr010	2013-02-12	Lupiro	Tanzania	-8.38	36.6691	Anopheles arabiensis	f	?	dog		Indoor	AR
13LUP-ai_Apr011	2013-02-12	Lupiro	Tanzania	-8.38	36.6691	Anopheles arabiensis	f	?	human		Indoor	AR
13LUP-ai_Apr012	2013-02-12	Lupiro	Tanzania	-8.38	36.6691	Anopheles arabiensis	f	?	cattle		Indoor	AR
13LUP-ai_Apr013	2013-02-12	Lupiro	Tanzania	-8.38	36.6691	Anopheles arabiensis	f	?	cattle		Indoor	AR
13LUP-ai_Apr014	2013-02-12	Lupiro	Tanzania	-8.38	36.6691	Anopheles arabiensis	f	?	cattle		Indoor	AR
13LUP-ai_Apr015	2013-02-12	Lupiro	Tanzania	-8.38	36.6691	Anopheles arabiensis	f	?	human		Indoor	AR
13LUP-ai_Apr016	2013-02-12	Lupiro	Tanzania	-8.38	36.6691	Anopheles arabiensis	f	?	Cattle		Indoor	AR
13LUP-ai_Apr018	2013-02-12	Lupiro	Tanzania	-8.38	36.6691	Anopheles arabiensis	f	?	Human		Indoor	AR
13LUP-ai_Apr020	2013-02-12	Lupiro	Tanzania	-8.38	36.6691	Anopheles arabiensis	f	?	Human		Indoor	AR
13LUP-ai_Apr021	2013-02-12	Lupiro	Tanzania	-8.38	36.6691	Anopheles arabiensis	f	?	dog		Indoor	AR
13LUP-ai_Apr023	2013-02-12	Lupiro	Tanzania	-8.38	36.6691	Anopheles arabiensis	f	?	dog		Indoor	AR
13LUP-ai_Apr024	2013-02-12	Lupiro	Tanzania	-8.38	36.6691	Anopheles arabiensis	f	?	human		Indoor	AR
13LUP-ai_Apr025	2013-02-12	Lupiro	Tanzania	-8.38	36.6691	Anopheles arabiensis	f	?	cattle		Indoor	AR
13LUP-ai_Apr026	2013-02-12	Lupiro	Tanzania	-8.38	36.6691	Anopheles arabiensis	f	?	human		Indoor	AR
13LUP-ai_Apr027	2013-02-12	Lupiro	Tanzania	-8.38	36.6691	Anopheles arabiensis	f	?	cattle		Indoor	AR
13LUP-ai_Apr028	2013-02-12	Lupiro	Tanzania	-8.38	36.6691	Anopheles arabiensis	f	?	dog		Indoor	AR
13LUP-ai_Apr029	2013-02-12	Lupiro	Tanzania	-8.38	36.6691	Anopheles arabiensis	f	?	human		Indoor	AR
13LUP-ai_Apr030	2013-02-12	Lupiro	Tanzania	-8.38	36.6691	Anopheles arabiensis	f	?	dog		Indoor	AR
13LUP-ai_Apr031	2013-02-12	Lupiro	Tanzania	-8.38	36.6691	Anopheles arabiensis	f	?	human		Indoor	AR
13LUP-ai_Apr032	2013-02-12	Lupiro	Tanzania	-8.38	36.6691	Anopheles arabiensis	f	?	human		Indoor	AR
13LUP-ai_Apr033	2013-02-12	Lupiro	Tanzania	-8.38	36.6691	Anopheles arabiensis	f	?	human		Indoor	AR
13LUP-ai_Apr034	2013-02-12	Lupiro	Tanzania	-8.38	36.6691	Anopheles arabiensis	f	?	Dog		Indoor	AR
13LUP-ai_Apr035	2013-02-12	Lupiro	Tanzania	-8.38	36.6691	Anopheles arabiensis	f	?	human		Indoor	AR
13LUP-ai_Apr036	2013-02-12	Lupiro	Tanzania	-8.38	36.6691	Anopheles arabiensis	f	?	Dog		Indoor	AR
13LUP-ai_Apr037	2013-02-12	Lupiro	Tanzania	-8.38	36.6691	Anopheles arabiensis	f	?	human		Indoor	AR
13LUP-ai_Apr038	2013-02-12	Lupiro	Tanzania	-8.38	36.6691	Anopheles arabiensis	f	?	Cattle		Indoor	AR
13LUP-ai_Apr039	2013-02-12	Lupiro	Tanzania	-8.38	36.6691	Anopheles arabiensis	f	?	human		Indoor	AR
13LUP-ai_Apr040	2013-02-12	Lupiro	Tanzania	-8.38	36.6691	Anopheles arabiensis	f	?	human		Indoor	AR
13LUP-ai_Apr042	2013-02-12	Lupiro	Tanzania	-8.38	36.6691	Anopheles arabiensis	f	?	human		Indoor	AR
13LUP-ai_Apr043	2013-02-12	Lupiro	Tanzania	-8.38	36.6691	Anopheles arabiensis	f	?	Human		Indoor	AR
13LUP-ai_Apr044	2013-02-12	Lupiro	Tanzania	-8.38	36.6691	Anopheles arabiensis	f	?	human		Indoor	AR
13LUP-ai_Apr045	2013-02-12	Lupiro	Tanzania	-8.38	36.6691	Anopheles arabiensis	f	?	dog		Indoor	AR
13LUP-ai_Apr046	2013-02-12	Lupiro	Tanzania	-8.38	36.6691	Anopheles arabiensis	f	?	Dog		Indoor	AR
13LUP-ai_Apr047	2013-02-12	Lupiro	Tanzania	-8.38	36.6691	Anopheles arabiensis	f	?	Dog		Indoor	AR
13LUP-ai_Apr050	2013-02-12	Lupiro	Tanzania	-8.38	36.6691	Anopheles arabiensis	f	?	Human		Indoor	AR
13LUP-ai_Apr051	2013-02-12	Lupiro	Tanzania	-8.38	36.6691	Anopheles arabiensis	f	?	Mixed-Dog/Pig		Indoor	AR
13LUP-ai_Apr052	2013-02-12	Lupiro	Tanzania	-8.38	36.6691	Anopheles arabiensis	f	?	Dog		Indoor	AR
13LUP-ai_Apr053	2013-02-12	Lupiro	Tanzania	-8.38	36.6691	Anopheles arabiensis	f	?	cattle		Indoor	AR
13LUP-ai_Apr054	2013-02-12	Lupiro	Tanzania	-8.38	36.6691	Anopheles arabiensis	f	?	Pig		Indoor	AR
13LUP-ai_Apr057	2013-02-12	Lupiro	Tanzania	-8.38	36.6691	Anopheles arabiensis	f	?	cattle		Indoor	AR
13LUP-ai_Apr058	2013-02-12	Lupiro	Tanzania	-8.38	36.6691	Anopheles arabiensis	f	?	dog		Indoor	AR
13LUP-ai_Apr059	2013-02-12	Lupiro	Tanzania	-8.38	36.6691	Anopheles arabiensis	f	?	human		Indoor	AR
13LUP-ai_Apr060	2013-02-12	Lupiro	Tanzania	-8.38	36.6691	Anopheles arabiensis	f	?	pig		Indoor	AR
13LUP-ai_Apr061	2013-02-12	Lupiro	Tanzania	-8.38	36.6691	Anopheles arabiensis	f	?	human		Indoor	AR
13LUP-ai_Apr063	2013-02-12	Lupiro	Tanzania	-8.38	36.6691	Anopheles arabiensis	f	?	pig		Indoor	AR
13LUP-ai_Apr064	2013-02-12	Lupiro	Tanzania	-8.38	36.6691	Anopheles arabiensis	f	?	dog		Indoor	AR
13LUP-ai_Apr065	2013-02-12	Lupiro	Tanzania	-8.38	36.6691	Anopheles arabiensis	f	?	cattle		Indoor	AR
13LUP-ai_Apr066	2013-02-12	Lupiro	Tanzania	-8.38	36.6691	Anopheles arabiensis	f	?	cattle		Indoor	AR
13LUP-ai_Apr067	2013-02-12	Lupiro	Tanzania	-8.38	36.6691	Anopheles arabiensis	f	?	Human		Indoor	AR
13LUP-ai_Apr068	2013-02-12	Lupiro	Tanzania	-8.38	36.6691	Anopheles arabiensis	f	?	cattle		Indoor	AR
13LUP-ai_Apr069	2013-02-12	Lupiro	Tanzania	-8.38	36.6691	Anopheles arabiensis	f	?	Human		Indoor	AR
13LUP-ai_Apr070	2013-02-12	Lupiro	Tanzania	-8.38	36.6691	Anopheles arabiensis	f	?	dog		Indoor	AR
13LUP-ai_Apr071	2013-02-12	Lupiro	Tanzania	-8.38	36.6691	Anopheles arabiensis	f	?	cattle		Indoor	AR
13LUP-ai_Apr074	2013-02-12	Lupiro	Tanzania	-8.38	36.6691	Anopheles arabiensis	f	?	cattle		Indoor	AR
13LUP-ai_Apr075	2013-02-12	Lupiro	Tanzania	-8.38	36.6691	Anopheles arabiensis	f	?	Cattle		Indoor	AR
13LUP-ai_Apr076	2013-02-12	Lupiro	Tanzania	-8.38	36.6691	Anopheles arabiensis	f	?	Cattle		Indoor	AR
13LUP-ai_Apr077	2013-02-12	Lupiro	Tanzania	-8.38	36.6691	Anopheles arabiensis	f	?	Dog		Indoor	AR
13LUP-ai_Apr078	2013-02-12	Lupiro	Tanzania	-8.38	36.6691	Anopheles arabiensis	f	?	cattle		Indoor	AR
13LUP-ai_Apr079	2013-02-12	Lupiro	Tanzania	-8.38	36.6691	Anopheles arabiensis	f	?	dog		Indoor	AR
13LUP-ai_Apr080	2013-02-12	Lupiro	Tanzania	-8.38	36.6691	Anopheles arabiensis	f	?	Dog		Indoor	AR
13LUP-ai_Apr082	2013-02-12	Lupiro	Tanzania	-8.38	36.6691	Anopheles arabiensis	f	?	cattle		Indoor	AR
13LUP-ai_Apr083	2013-02-12	Lupiro	Tanzania	-8.38	36.6691	Anopheles arabiensis	f	?	human		Indoor	AR
13LUP-ai_Apr085	2013-02-12	Lupiro	Tanzania	-8.38	36.6691	Anopheles arabiensis	f	?	cattle		Indoor	AR
13LUP-ai_Apr086	2013-02-12	Lupiro	Tanzania	-8.38	36.6691	Anopheles arabiensis	f	?	human		Indoor	AR
13LUP-ai_Apr087	2013-02-12	Lupiro	Tanzania	-8.38	36.6691	Anopheles arabiensis	f	?	cattle		Indoor	AR
13LUP-ai_Apr088	2013-02-12	Lupiro	Tanzania	-8.38	36.6691	Anopheles arabiensis	f	?	Dog		Indoor	AR
13LUP-ai_Apr089	2013-02-12	Lupiro	Tanzania	-8.38	36.6691	Anopheles arabiensis	f	?	cattle		Indoor	AR
13LUP-ai_Apr090	2013-02-12	Lupiro	Tanzania	-8.38	36.6691	Anopheles arabiensis	f	?	cattle		Indoor	AR
13LUP-ai_Apr091	2013-02-12	Lupiro	Tanzania	-8.38	36.6691	Anopheles arabiensis	f	?	cattle		Indoor	AR
13LUP-ai_Apr092	2013-02-12	Lupiro	Tanzania	-8.38	36.6691	Anopheles arabiensis	f	?	dog		Indoor	AR
13LUP-ai_Apr093	2013-02-12	Lupiro	Tanzania	-8.38	36.6691	Anopheles arabiensis	f	?	Cattle		Indoor	AR
13LUP-ai_Apr094	2013-02-12	Lupiro	Tanzania	-8.38	36.6691	Anopheles arabiensis	f	?	cattle		Indoor	AR
13LUP-ai_Apr095	2013-02-12	Lupiro	Tanzania	-8.38	36.6691	Anopheles arabiensis	f	?	dog		Indoor	AR
13LUP-ai_Apr096	2013-02-12	Lupiro	Tanzania	-8.38	36.6691	Anopheles arabiensis	f	?	cattle		Indoor	AR
13LUP-ai_Apr098	2013-02-12	Lupiro	Tanzania	-8.38	36.6691	Anopheles arabiensis	f	?	human		Indoor	AR
13LUP-ai_Apr099	2013-02-12	Lupiro	Tanzania	-8.38	36.6691	Anopheles arabiensis	f	?	Dog		Indoor	AR
13LUP-ai_Apr100	2013-02-12	Lupiro	Tanzania	-8.38	36.6691	Anopheles arabiensis	f	?	Cattle		Indoor	AR
13LUP-ai_Apr101	2013-02-12	Lupiro	Tanzania	-8.38	36.6691	Anopheles arabiensis	f	?	dog		Indoor	AR
13LUP-ai_Apr102	2013-02-12	Lupiro	Tanzania	-8.38	36.6691	Anopheles arabiensis	f	?	cattle		Indoor	AR
13LUP-ai_Apr103	2013-02-12	Lupiro	Tanzania	-8.38	36.6691	Anopheles arabiensis	f	?	dog		Indoor	AR
13LUP-ai_Apr104	2013-02-12	Lupiro	Tanzania	-8.38	36.6691	Anopheles arabiensis	f	?	Human		Indoor	AR
13LUP-ai_Apr106	2013-02-12	Lupiro	Tanzania	-8.38	36.6691	Anopheles arabiensis	f	?	Dog		Indoor	AR
13LUP-ai_Apr107	2013-02-12	Lupiro	Tanzania	-8.38	36.6691	Anopheles arabiensis	f	?	human		Indoor	AR
13LUP-ai_Apr109	2013-02-12	Lupiro	Tanzania	-8.38	36.6691	Anopheles arabiensis	f	?	dog		Indoor	AR
13LUP-ai_Apr110	2013-02-12	Lupiro	Tanzania	-8.38	36.6691	Anopheles arabiensis	f	?	dog		Indoor	AR
13LUP-ai_Apr111	2013-02-12	Lupiro	Tanzania	-8.38	36.6691	Anopheles arabiensis	f	?	dog		Indoor	AR
13LUP-ai_Apr112	2013-02-12	Lupiro	Tanzania	-8.38	36.6691	Anopheles arabiensis	f	?	pig		Indoor	AR
13LUP-ai_Apr113	2013-02-12	Lupiro	Tanzania	-8.38	36.6691	Anopheles arabiensis	f	?	human		Indoor	AR
13LUP-ai_Apr115	2013-02-12	Lupiro	Tanzania	-8.38	36.6691	Anopheles arabiensis	f	?	Human		Indoor	AR
13LUP-ai_Apr116	2013-02-12	Lupiro	Tanzania	-8.38	36.6691	Anopheles arabiensis	f	?	cattle		Indoor	AR
13LUP-ai_Apr117	2013-02-12	Lupiro	Tanzania	-8.38	36.6691	Anopheles arabiensis	f	?	cattle		Indoor	AR
13LUP-ai_Apr118	2013-02-12	Lupiro	Tanzania	-8.38	36.6691	Anopheles arabiensis	f	?	dog		Indoor	AR
13LUP-ai_Apr119	2013-02-12	Lupiro	Tanzania	-8.38	36.6691	Anopheles arabiensis	f	?	dog		Indoor	AR
13LUP-ai_Apr120	2013-02-12	Lupiro	Tanzania	-8.38	36.6691	Anopheles arabiensis	f	?	Human		Indoor	AR
13LUP-ai_Apr121	2013-02-12	Lupiro	Tanzania	-8.38	36.6691	Anopheles arabiensis	f	?	cattle		Indoor	AR
13LUP-ai_Apr122	2013-02-12	Lupiro	Tanzania	-8.38	36.6691	Anopheles arabiensis	f	?	human		Indoor	AR
13LUP-ai_Apr123	2013-02-13	Lupiro	Tanzania	-8.38	36.6691	Anopheles arabiensis	f	?	pig		Indoor	AR
13LUP-ro_Apr125	2013-02-12	Lupiro	Tanzania	-8.38	36.6691	Anopheles arabiensis	f	?	human		Outdoor	AR
13LUP-ro_Apr126	2013-02-12	Lupiro	Tanzania	-8.38	36.6691	Anopheles arabiensis	f	?	human		Outdoor	AR
13LUP-ro_Apr127	2013-02-12	Lupiro	Tanzania	-8.38	36.6691	Anopheles arabiensis	f	?	dog		Outdoor	AR
13LUP-ro_Apr130	2013-02-12	Lupiro	Tanzania	-8.38	36.6691	Anopheles arabiensis	f	?	dog		Outdoor	AR
13LUP-ro_Apr131	2013-02-12	Lupiro	Tanzania	-8.38	36.6691	Anopheles arabiensis	f	?	cattle		Outdoor	AR
13LUP-ro_Apr132	2013-02-12	Lupiro	Tanzania	-8.38	36.6691	Anopheles arabiensis	f	?	cattle		Outdoor	AR
13LUP-ro_Apr133	2013-02-12	Lupiro	Tanzania	-8.38	36.6691	Anopheles arabiensis	f	?	human		Outdoor	AR
13LUP-ro_Apr134	2013-02-12	Lupiro	Tanzania	-8.38	36.6691	Anopheles arabiensis	f	?	cattle		Outdoor	AR
13LUP-ro_Apr135	2013-02-12	Lupiro	Tanzania	-8.38	36.6691	Anopheles arabiensis	f	?	cattle		Outdoor	AR
13LUP-ro_Apr137	2013-02-12	Lupiro	Tanzania	-8.38	36.6691	Anopheles arabiensis	f	?	dog		Outdoor	AR
13LUP-ro_Apr138	2013-02-12	Lupiro	Tanzania	-8.38	36.6691	Anopheles arabiensis	f	?	human		Outdoor	AR
13LUP-ro_Apr140	2013-02-12	Lupiro	Tanzania	-8.38	36.6691	Anopheles arabiensis	f	?	cattle		Outdoor	AR
13LUP-ro_Apr141	2013-02-12	Lupiro	Tanzania	-8.38	36.6691	Anopheles arabiensis	f	?	cattle		Outdoor	AR
13LUP-ro_Apr142	2013-02-12	Lupiro	Tanzania	-8.38	36.6691	Anopheles arabiensis	f	?	Chicken		Outdoor	AR
13LUP-ro_Apr143	2013-02-12	Lupiro	Tanzania	-8.38	36.6691	Anopheles arabiensis	f	?	dog		Outdoor	AR
13LUP-ro_Apr145	2013-02-12	Lupiro	Tanzania	-8.38	36.6691	Anopheles arabiensis	f	?	Dog		Outdoor	AR
13LUP-ro_Apr148	2013-02-12	Lupiro	Tanzania	-8.38	36.6691	Anopheles arabiensis	f	?	Cattle		Outdoor	AR
13LUP-ro_Apr149	2013-02-12	Lupiro	Tanzania	-8.38	36.6691	Anopheles arabiensis	f	?	dog		Outdoor	AR
13LUP-ro_Apr150	2013-02-12	Lupiro	Tanzania	-8.38	36.6691	Anopheles arabiensis	f	?	Cattle		Outdoor	AR
13LUP-ro_Apr152	2013-02-12	Lupiro	Tanzania	-8.38	36.6691	Anopheles arabiensis	f	?	Cattle		Outdoor	AR
13LUP-ro_Apr153	2013-02-12	Lupiro	Tanzania	-8.38	36.6691	Anopheles arabiensis	f	?	dog		Outdoor	AR
13LUP-ro_Apr155	2013-02-12	Lupiro	Tanzania	-8.38	36.6691	Anopheles arabiensis	f	?	dog		Outdoor	AR
13LUP-ro_Apr156	2013-02-12	Lupiro	Tanzania	-8.38	36.6691	Anopheles arabiensis	f	?	cattle		Outdoor	AR
13LUP-ro_Apr157	2013-02-12	Lupiro	Tanzania	-8.38	36.6691	Anopheles arabiensis	f	?	Human		Outdoor	AR
13LUP-ro_Apr158	2013-02-12	Lupiro	Tanzania	-8.38	36.6691	Anopheles arabiensis	f	?	cattle		Outdoor	AR
13LUP-ro_Apr159	2013-02-12	Lupiro	Tanzania	-8.38	36.6691	Anopheles arabiensis	f	?	cattle		Outdoor	AR
13LUP-ro_Apr160	2013-02-12	Lupiro	Tanzania	-8.38	36.6691	Anopheles arabiensis	f	?	dog		Outdoor	AR
13LUP-ro_Apr161	2013-02-12	Lupiro	Tanzania	-8.38	36.6691	Anopheles arabiensis	f	?	cattle		Outdoor	AR
13LUP-ro_Apr163	2013-02-12	Lupiro	Tanzania	-8.38	36.6691	Anopheles arabiensis	f	?	dog		Outdoor	AR
13LUP-ro_Apr164	2013-02-12	Lupiro	Tanzania	-8.38	36.6691	Anopheles arabiensis	f	?	dog		Outdoor	AR
13LUP-ro_Apr165	2013-02-12	Lupiro	Tanzania	-8.38	36.6691	Anopheles arabiensis	f	?	human		Outdoor	AR
13LUP-ro_Apr166	2013-02-12	Lupiro	Tanzania	-8.38	36.6691	Anopheles arabiensis	f	?	Dog		Outdoor	AR
13LUP-ro_Apr167	2013-02-12	Lupiro	Tanzania	-8.38	36.6691	Anopheles arabiensis	f	?	Dog		Outdoor	AR
13LUP-ro_Apr168	2013-02-12	Lupiro	Tanzania	-8.38	36.6691	Anopheles arabiensis	f	?	cattle		Outdoor	AR
13LUP-ro_Apr170	2013-02-12	Lupiro	Tanzania	-8.38	36.6691	Anopheles arabiensis	f	?	pig		Outdoor	AR
13LUP-ro_Apr171	2013-02-12	Lupiro	Tanzania	-8.38	36.6691	Anopheles arabiensis	f	?	human		Outdoor	AR
13LUP-ro_Apr172	2013-02-12	Lupiro	Tanzania	-8.38	36.6691	Anopheles arabiensis	f	?	cattle		Outdoor	AR
13LUP-ro_Apr173	2013-02-12	Lupiro	Tanzania	-8.38	36.6691	Anopheles arabiensis	f	?	dog		Outdoor	AR
13LUP-ro_Apr174	2013-02-12	Lupiro	Tanzania	-8.38	36.6691	Anopheles arabiensis	f	?	human		Outdoor	AR
13LUP-ro_Apr175	2013-02-12	Lupiro	Tanzania	-8.38	36.6691	Anopheles arabiensis	f	?	cattle		Outdoor	AR
13LUP-ro_Apr176	2013-02-12	Lupiro	Tanzania	-8.38	36.6691	Anopheles arabiensis	f	?	goat		Outdoor	AR
13LUP-ro_Apr177	2013-02-12	Lupiro	Tanzania	-8.38	36.6691	Anopheles arabiensis	f	?	dog		Outdoor	AR
13LUP-ro_Apr180	2013-02-12	Lupiro	Tanzania	-8.38	36.6691	Anopheles arabiensis	f	?	Human		Outdoor	AR
13LUP-ro_Apr181	2013-02-12	Lupiro	Tanzania	-8.38	36.6691	Anopheles arabiensis	f	?	Human		Outdoor	AR
13LUP-ro_Apr182	2013-02-12	Lupiro	Tanzania	-8.38	36.6691	Anopheles arabiensis	f	?	cattle		Outdoor	AR
13LUP-ro_Apr184	2013-02-12	Lupiro	Tanzania	-8.38	36.6691	Anopheles arabiensis	f	?	Cattle		Outdoor	AR
13LUP-ro_Apr185	2013-02-12	Lupiro	Tanzania	-8.38	36.6691	Anopheles arabiensis	f	?	human		Outdoor	AR
13LUP-ro_Apr186	2013-02-12	Lupiro	Tanzania	-8.38	36.6691	Anopheles arabiensis	f	?	dog		Outdoor	AR
13LUP-ro_Apr188	2013-02-12	Lupiro	Tanzania	-8.38	36.6691	Anopheles arabiensis	f	?	dog		Outdoor	AR
13LUP-ro_Apr189	2013-02-12	Lupiro	Tanzania	-8.38	36.6691	Anopheles arabiensis	f	?	human		Outdoor	AR
13LUP-ro_Apr190	2013-02-12	Lupiro	Tanzania	-8.38	36.6691	Anopheles arabiensis	f	?	cattle		Outdoor	AR
13LUP-ro_Apr191	2013-02-12	Lupiro	Tanzania	-8.38	36.6691	Anopheles arabiensis	f	?	dog		Outdoor	AR
13LUP-ro_Apr192	2013-02-12	Lupiro	Tanzania	-8.38	36.6691	Anopheles arabiensis	f	?	dog		Outdoor	AR
13LUP-ro_Apr194	2013-02-12	Lupiro	Tanzania	-8.38	36.6691	Anopheles arabiensis	f	?	cattle		Outdoor	AR
13LUP-ro_Apr195	2013-02-12	Lupiro	Tanzania	-8.38	36.6691	Anopheles arabiensis	f	?	dog		Outdoor	AR
13LUP-ro_Apr196	2013-02-12	Lupiro	Tanzania	-8.38	36.6691	Anopheles arabiensis	f	?	Human		Outdoor	AR
13LUP-ro_Apr197	2013-02-12	Lupiro	Tanzania	-8.38	36.6691	Anopheles arabiensis	f	?	dog		Outdoor	AR
13LUP-ro_Apr198	2013-02-12	Lupiro	Tanzania	-8.38	36.6691	Anopheles arabiensis	f	?	Human		Outdoor	AR
13LUP-ro_Apr200	2013-02-12	Lupiro	Tanzania	-8.38	36.6691	Anopheles arabiensis	f	?	cattle		Outdoor	AR
13LUP-ro_Apr201	2013-02-12	Lupiro	Tanzania	-8.38	36.6691	Anopheles arabiensis	f	?	cattle		Outdoor	AR
13LUP-ro_Apr204	2013-02-12	Lupiro	Tanzania	-8.38	36.6691	Anopheles arabiensis	f	?	cattle		Outdoor	AR
13LUP-ro_Apr205	2013-02-12	Lupiro	Tanzania	-8.38	36.6691	Anopheles arabiensis	f	?	cattle		Outdoor	AR
13LUP-ro_Apr206	2013-02-12	Lupiro	Tanzania	-8.38	36.6691	Anopheles arabiensis	f	?	human		Outdoor	AR
13LUP-ro_Apr207	2013-02-12	Lupiro	Tanzania	-8.38	36.6691	Anopheles arabiensis	f	?	dog		Outdoor	AR
13LUP-ro_Apr209	2013-02-12	Lupiro	Tanzania	-8.38	36.6691	Anopheles arabiensis	f	?	human		Outdoor	AR
13LUP-ro_Apr213	2013-02-12	Lupiro	Tanzania	-8.38	36.6691	Anopheles arabiensis	f	?	cattle		Outdoor	AR
13LUP-ro_Apr214	2013-02-12	Lupiro	Tanzania	-8.38	36.6691	Anopheles arabiensis	f	?	dog		Outdoor	AR
13LUP-ro_Apr215	2013-02-12	Lupiro	Tanzania	-8.38	36.6691	Anopheles arabiensis	f	?	cattle		Outdoor	AR
13LUP-ro_Apr216	2013-02-12	Lupiro	Tanzania	-8.38	36.6691	Anopheles arabiensis	f	?	dog		Outdoor	AR
13LUP-ro_Apr217	2013-02-12	Lupiro	Tanzania	-8.38	36.6691	Anopheles arabiensis	f	?	cattle		Outdoor	AR
13LUP-ro_Apr220	2013-02-12	Lupiro	Tanzania	-8.38	36.6691	Anopheles arabiensis	f	?	cattle		Outdoor	AR
13LUP-ro_Apr221	2013-02-12	Lupiro	Tanzania	-8.38	36.6691	Anopheles arabiensis	f	?	cattle		Outdoor	AR
13LUP-ro_Apr222	2013-02-12	Lupiro	Tanzania	-8.38	36.6691	Anopheles arabiensis	f	?	Human		Outdoor	AR
13LUP-ro_Apr223	2013-02-12	Lupiro	Tanzania	-8.38	36.6691	Anopheles arabiensis	f	?	cattle		Outdoor	AR
13LUP-ro_Apr224	2013-02-12	Lupiro	Tanzania	-8.38	36.6691	Anopheles arabiensis	f	?	cattle		Outdoor	AR
13LUP-ro_Apr225	2013-02-12	Lupiro	Tanzania	-8.38	36.6691	Anopheles arabiensis	f	?	cattle		Outdoor	AR
13LUP-ro_Apr227	2013-02-12	Lupiro	Tanzania	-8.38	36.6691	Anopheles arabiensis	f	?	dog		Outdoor	AR
13LUP-ro_Apr229	2013-02-12	Lupiro	Tanzania	-8.38	36.6691	Anopheles arabiensis	f	?	cattle		Outdoor	AR
13LUP-ro_Apr230	2013-02-12	Lupiro	Tanzania	-8.38	36.6691	Anopheles arabiensis	f	?	Human		Outdoor	AR
13LUP-ro_Apr231	2013-02-12	Lupiro	Tanzania	-8.38	36.6691	Anopheles arabiensis	f	?	Human		Outdoor	AR
13LUP-ro_Apr232	2013-02-12	Lupiro	Tanzania	-8.38	36.6691	Anopheles arabiensis	f	?	cattle		Outdoor	AR
13LUP-ro_Apr233	2013-02-12	Lupiro	Tanzania	-8.38	36.6691	Anopheles arabiensis	f	?	cattle		Outdoor	AR
13LUP-ro_Apr235	2013-02-12	Lupiro	Tanzania	-8.38	36.6691	Anopheles arabiensis	f	?	cattle		Outdoor	AR
13LUP-ro_Apr236	2013-02-12	Lupiro	Tanzania	-8.38	36.6691	Anopheles arabiensis	f	?	cattle		Outdoor	AR
13LUP-ro_Apr237	2013-02-12	Lupiro	Tanzania	-8.38	36.6691	Anopheles arabiensis	f	?	Human		Outdoor	AR
13LUP-ro_Apr240	2013-02-12	Lupiro	Tanzania	-8.38	36.6691	Anopheles arabiensis	f	?	cattle		Outdoor	AR
13LUP-ro_Apr243	2013-02-12	Lupiro	Tanzania	-8.38	36.6691	Anopheles arabiensis	f	?	cattle		Outdoor	AR
13LUP-ro_Apr246	2013-02-12	Lupiro	Tanzania	-8.38	36.6691	Anopheles arabiensis	f	?	cattle		Outdoor	AR
13LUP-ro_Apr247	2013-02-12	Lupiro	Tanzania	-8.38	36.6691	Anopheles arabiensis	f	?	dog		Outdoor	AR
13LUP-ro_Apr248	2013-02-12	Lupiro	Tanzania	-8.38	36.6691	Anopheles arabiensis	f	?	cattle		Outdoor	AR
13LUP-ro_Apr249	2013-02-12	Lupiro	Tanzania	-8.38	36.6691	Anopheles arabiensis	f	?	cattle		Outdoor	AR
13LUP-ro_Apr250	2013-02-12	Lupiro	Tanzania	-8.38	36.6691	Anopheles arabiensis	f	?	dog		Outdoor	AR
13LUP-ro_Apr252	2013-02-12	Lupiro	Tanzania	-8.38	36.6691	Anopheles arabiensis	f	?	cattle		Outdoor	AR
13LUP-ro_Apr253	2013-02-12	Lupiro	Tanzania	-8.38	36.6691	Anopheles arabiensis	f	?	dog		Outdoor	AR
13LUP-ro_Apr254	2013-02-12	Lupiro	Tanzania	-8.38	36.6691	Anopheles arabiensis	f	?	dog		Outdoor	AR
13LUP-ro_Apr255	2013-02-12	Lupiro	Tanzania	-8.38	36.6691	Anopheles arabiensis	f	?	Human		Outdoor	AR
13LUP-ro_Apr257	2013-02-12	Lupiro	Tanzania	-8.38	36.6691	Anopheles arabiensis	f	?	Human		Outdoor	AR
13LUP-ro_Apr258	2013-02-12	Lupiro	Tanzania	-8.38	36.6691	Anopheles arabiensis	f	?	dog		Outdoor	AR
13LUP-ro_Apr259	2013-02-12	Lupiro	Tanzania	-8.38	36.6691	Anopheles arabiensis	f	?	human		Outdoor	AR
13LUP-ro_Apr260	2013-02-12	Lupiro	Tanzania	-8.38	36.6691	Anopheles arabiensis	f	?	dog		Outdoor	AR
13LUP-ro_Apr261	2013-02-12	Lupiro	Tanzania	-8.38	36.6691	Anopheles arabiensis	f	?	cattle		Outdoor	AR
13LUP-ro_Apr262	2013-02-12	Lupiro	Tanzania	-8.38	36.6691	Anopheles arabiensis	f	?	Cattle		Outdoor	AR
13LUP-ro_Apr267	2013-02-12	Lupiro	Tanzania	-8.38	36.6691	Anopheles arabiensis	f	?	Mixed-Cattle/Dog		Outdoor	AR
13LUP-ro_Apr269	2013-02-12	Lupiro	Tanzania	-8.38	36.6691	Anopheles arabiensis	f	?	human		Outdoor	AR
13LUP-ro_Apr270	2013-02-12	Lupiro	Tanzania	-8.38	36.6691	Anopheles arabiensis	f	?	cattle		Outdoor	AR
13LUP-ro_Apr271	2013-02-12	Lupiro	Tanzania	-8.38	36.6691	Anopheles arabiensis	f	?	cattle		Outdoor	AR
13LUP-ro_Apr272	2013-02-12	Lupiro	Tanzania	-8.38	36.6691	Anopheles arabiensis	f	?	dog		Outdoor	AR
13LUP-ro_Apr273	2013-02-12	Lupiro	Tanzania	-8.38	36.6691	Anopheles arabiensis	f	?	Human		Outdoor	AR
13LUP-ro_Apr275	2013-02-12	Lupiro	Tanzania	-8.38	36.6691	Anopheles arabiensis	f	?	cattle		Outdoor	AR
13LUP-ro_Apr276	2013-02-12	Lupiro	Tanzania	-8.38	36.6691	Anopheles arabiensis	f	?	cattle		Outdoor	AR
13LUP-ro_Apr277	2013-02-12	Lupiro	Tanzania	-8.38	36.6691	Anopheles arabiensis	f	?	Human		Outdoor	AR
13LUP-ro_Apr278	2013-02-12	Lupiro	Tanzania	-8.38	36.6691	Anopheles arabiensis	f	?	cattle		Outdoor	AR
13LUP-ro_Apr279	2013-02-12	Lupiro	Tanzania	-8.38	36.6691	Anopheles arabiensis	f	?	cattle		Outdoor	AR
13LUP-ro_Apr280	2013-02-12	Lupiro	Tanzania	-8.38	36.6691	Anopheles arabiensis	f	?	dog		Outdoor	AR
13LUP-ro_Apr281	2013-02-12	Lupiro	Tanzania	-8.38	36.6691	Anopheles arabiensis	f	?	pig		Outdoor	AR
13LUP-ro_Apr282	2013-02-12	Lupiro	Tanzania	-8.38	36.6691	Anopheles arabiensis	f	?	Cattle		Outdoor	AR
13LUP-ro_Apr283	2013-02-12	Lupiro	Tanzania	-8.38	36.6691	Anopheles arabiensis	f	?	cattle		Outdoor	AR
13LUP-ro_Apr284	2013-02-12	Lupiro	Tanzania	-8.38	36.6691	Anopheles arabiensis	f	?	cattle		Outdoor	AR
13LUP-ro_Apr285	2013-02-12	Lupiro	Tanzania	-8.38	36.6691	Anopheles arabiensis	f	?	dog		Outdoor	AR
13LUP-ro_Apr286	2013-02-12	Lupiro	Tanzania	-8.38	36.6691	Anopheles arabiensis	f	?	pig		Outdoor	AR
13LUP-ro_Apr287	2013-02-12	Lupiro	Tanzania	-8.38	36.6691	Anopheles arabiensis	f	?	Cattle		Outdoor	AR
13LUP-ro_Apr289	2013-02-12	Lupiro	Tanzania	-8.38	36.6691	Anopheles arabiensis	f	?	dog		Outdoor	AR
13LUP-ro_Apr292	2013-02-12	Lupiro	Tanzania	-8.38	36.6691	Anopheles arabiensis	f	?	Human		Outdoor	AR
13LUP-ro_Apr293	2013-02-12	Lupiro	Tanzania	-8.38	36.6691	Anopheles arabiensis	f	?	dog		Outdoor	AR
13LUP-ro_Apr294	2013-02-12	Lupiro	Tanzania	-8.38	36.6691	Anopheles arabiensis	f	?	Human		Outdoor	AR
13LUP-ro_Apr296	2013-02-12	Lupiro	Tanzania	-8.38	36.6691	Anopheles arabiensis	f	?	pig		Outdoor	AR
13LUP-ro_Apr297	2013-02-12	Lupiro	Tanzania	-8.38	36.6691	Anopheles arabiensis	f	?	dog		Outdoor	AR
13LUP-ro_Apr298	2013-02-12	Lupiro	Tanzania	-8.38	36.6691	Anopheles arabiensis	f	?	dog		Outdoor	AR
13LUP-ro_Apr300	2013-02-12	Lupiro	Tanzania	-8.38	36.6691	Anopheles arabiensis	f	?	dog		Outdoor	AR
13LUP-ro_Apr301	2013-02-12	Lupiro	Tanzania	-8.38	36.6691	Anopheles arabiensis	f	?	Mixed-Dog/Human		Outdoor	AR
13LUP-ro_Apr302	2013-02-12	Lupiro	Tanzania	-8.38	36.6691	Anopheles arabiensis	f	?	cattle		Outdoor	AR
13LUP-ro_Apr303	2013-02-12	Lupiro	Tanzania	-8.38	36.6691	Anopheles arabiensis	f	?	cattle		Outdoor	AR
13LUP-ro_Apr304	2013-02-12	Lupiro	Tanzania	-8.38	36.6691	Anopheles arabiensis	f	?	dog		Outdoor	AR
13LUP-ro_Apr305	2013-02-12	Lupiro	Tanzania	-8.38	36.6691	Anopheles arabiensis	f	?	Dog		Outdoor	AR
13LUP-ro_Apr306	2013-02-12	Lupiro	Tanzania	-8.38	36.6691	Anopheles arabiensis	f	?	dog		Outdoor	AR
13LUP-ro_Apr307	2013-02-12	Lupiro	Tanzania	-8.38	36.6691	Anopheles arabiensis	f	?	Mixed-Chicken/Dog		Outdoor	AR
13LUP-ro_Apr308	2013-02-12	Lupiro	Tanzania	-8.38	36.6691	Anopheles arabiensis	f	?	dog		Outdoor	AR
13LUP-ro_Apr311	2013-02-13	Lupiro	Tanzania	-8.38	36.6691	Anopheles arabiensis	f	?	Dog		Outdoor	AR
13LUP-ro_Apr312	2013-02-13	Lupiro	Tanzania	-8.38	36.6691	Anopheles arabiensis	f	?	dog		Outdoor	AR
13LUP-ro_Apr313	2013-02-13	Lupiro	Tanzania	-8.38	36.6691	Anopheles arabiensis	f	?	Cattle		Outdoor	AR
13LUP-ai_Apr314	2013-02-13	Lupiro	Tanzania	-8.38	36.6691	Anopheles arabiensis	f	?	Cattle		Indoor	AR
13SAG-ai_Apr001	2013-03-12	Sagamaganga	Tanzania	-8.06781	36.8021	Anopheles arabiensis	f	?	cattle		Indoor	AR
13SAG-ai_Apr003	2013-03-12	Sagamaganga	Tanzania	-8.06781	36.8021	Anopheles arabiensis	f	?	human		Indoor	AR
13SAG-ai_Apr004	2013-03-12	Sagamaganga	Tanzania	-8.06781	36.8021	Anopheles arabiensis	f	?	human		Indoor	AR
13SAG-ai_Apr005	2013-03-12	Sagamaganga	Tanzania	-8.06781	36.8021	Anopheles arabiensis	f	?	cattle		Indoor	AR
13SAG-ai_Apr006	2013-03-12	Sagamaganga	Tanzania	-8.06781	36.8021	Anopheles arabiensis	f	?	human		Indoor	AR
13SAG-ai_Apr007	2013-03-19	Sagamaganga	Tanzania	-8.06781	36.8021	Anopheles arabiensis	f	?	Human		Indoor	AR
13SAG-ai_Apr008	2013-03-20	Sagamaganga	Tanzania	-8.06781	36.8021	Anopheles arabiensis	f	?	human		Indoor	AR
13SAG-ai_Apr009	2013-03-20	Sagamaganga	Tanzania	-8.06781	36.8021	Anopheles arabiensis	f	?	human		Indoor	AR
13SAG-ai_Apr010	2013-03-21	Sagamaganga	Tanzania	-8.06781	36.8021	Anopheles arabiensis	f	fed	human		Indoor	AR
13SAG-ai_Apr011	2013-03-21	Sagamaganga	Tanzania	-8.06781	36.8021	Anopheles arabiensis	f	fed	Dog		Indoor	AR
13SAG-ai_Apr012	2013-03-22	Sagamaganga	Tanzania	-8.06781	36.8021	Anopheles arabiensis	f	fed	human		Indoor	AR
13SAG-ai_Apr013	2013-02-28	Sagamaganga	Tanzania	-8.06781	36.8021	Anopheles arabiensis	f	?	human		Indoor	AR
13SAG-ai_Apr014	2013-02-28	Sagamaganga	Tanzania	-8.06781	36.8021	Anopheles arabiensis	f	?	human		Indoor	AR
13SAG-ai_Apr015	2013-02-28	Sagamaganga	Tanzania	-8.06781	36.8021	Anopheles arabiensis	f	?	Dog		Indoor	AR
13SAG-ai_Apr017	2013-02-28	Sagamaganga	Tanzania	-8.06781	36.8021	Anopheles arabiensis	f	?	human		Indoor	AR
13SAG-ai_Apr018	2013-02-28	Sagamaganga	Tanzania	-8.06781	36.8021	Anopheles arabiensis	f	?	dog		Indoor	AR
13SAG-ai_Apr019	2013-02-28	Sagamaganga	Tanzania	-8.06781	36.8021	Anopheles arabiensis	f	?	Cattle		Indoor	AR
13SAG-ai_Apr020	2013-02-28	Sagamaganga	Tanzania	-8.06781	36.8021	Anopheles arabiensis	f	?	cattle		Indoor	AR
13SAG-ai_Apr021	2013-02-28	Sagamaganga	Tanzania	-8.06781	36.8021	Anopheles arabiensis	f	?	cattle		Indoor	AR
13SAG-ai_Apr022	2013-02-28	Sagamaganga	Tanzania	-8.06781	36.8021	Anopheles arabiensis	f	?	human		Indoor	AR
13SAG-ai_Apr023	2013-02-28	Sagamaganga	Tanzania	-8.06781	36.8021	Anopheles arabiensis	f	?	human		Indoor	AR
13SAG-ai_Apr024	2013-02-28	Sagamaganga	Tanzania	-8.06781	36.8021	Anopheles arabiensis	f	?	cattle		Indoor	AR
13SAG-ai_Apr025	2013-02-28	Sagamaganga	Tanzania	-8.06781	36.8021	Anopheles arabiensis	f	?	human		Indoor	AR
13SAG-ai_Apr026	2013-02-28	Sagamaganga	Tanzania	-8.06781	36.8021	Anopheles arabiensis	f	?	cattle		Indoor	AR
13SAG-ai_Apr027	2013-02-28	Sagamaganga	Tanzania	-8.06781	36.8021	Anopheles arabiensis	f	?	human		Indoor	AR
13SAG-ai_Apr028	2013-02-28	Sagamaganga	Tanzania	-8.06781	36.8021	Anopheles arabiensis	f	?	dog		Indoor	AR
13SAG-ai_Apr029	2013-02-28	Sagamaganga	Tanzania	-8.06781	36.8021	Anopheles arabiensis	f	?	cattle		Indoor	AR
13SAG-ai_Apr030	2013-02-28	Sagamaganga	Tanzania	-8.06781	36.8021	Anopheles arabiensis	f	?	human		Indoor	AR
13SAG-ai_Apr031	2013-02-28	Sagamaganga	Tanzania	-8.06781	36.8021	Anopheles arabiensis	f	?	cattle		Indoor	AR
13SAG-ai_Apr032	2013-04-16	Sagamaganga	Tanzania	-8.06781	36.8021	Anopheles arabiensis	f	?	dog		Indoor	AR
13SAG-ai_Apr033	2013-04-16	Sagamaganga	Tanzania	-8.06781	36.8021	Anopheles arabiensis	f	?	human		Indoor	AR
13SAG-ai_Apr034	2013-04-16	Sagamaganga	Tanzania	-8.06781	36.8021	Anopheles arabiensis	f	?	human		Indoor	AR
13SAG-ai_Apr035	2013-04-16	Sagamaganga	Tanzania	-8.06781	36.8021	Anopheles arabiensis	f	?	human		Indoor	AR
13SAG-ai_Apr036	2013-04-16	Sagamaganga	Tanzania	-8.06781	36.8021	Anopheles arabiensis	f	?	human		Indoor	AR
13SAG-ai_Apr037	2013-04-16	Sagamaganga	Tanzania	-8.06781	36.8021	Anopheles arabiensis	f	fed	cattle		Indoor	AR
13SAG-ai_Apr038	2013-04-16	Sagamaganga	Tanzania	-8.06781	36.8021	Anopheles arabiensis	f	fed	cattle		Indoor	AR
13SAG-ai_Apr039	2013-04-17	Sagamaganga	Tanzania	-8.06781	36.8021	Anopheles arabiensis	f	fed	cattle		Indoor	AR
13SAG-ai_Apr040	2013-04-17	Sagamaganga	Tanzania	-8.06781	36.8021	Anopheles arabiensis	f	?	cattle		Indoor	AR
13SAG-ai_Apr041	2013-04-17	Sagamaganga	Tanzania	-8.06781	36.8021	Anopheles arabiensis	f	?	cattle		Indoor	AR
13SAG-ai_Apr042	2013-04-17	Sagamaganga	Tanzania	-8.06781	36.8021	Anopheles arabiensis	f	?	cattle		Indoor	AR
13SAG-ai_Apr043	2013-04-17	Sagamaganga	Tanzania	-8.06781	36.8021	Anopheles arabiensis	f	?	dog		Indoor	AR
13SAG-ai_Apr044	2013-04-17	Sagamaganga	Tanzania	-8.06781	36.8021	Anopheles arabiensis	f	?	dog		Indoor	AR
13SAG-ai_Apr045	2013-04-17	Sagamaganga	Tanzania	-8.06781	36.8021	Anopheles arabiensis	f	?	human		Indoor	AR
13SAG-ai_Apr046	2013-04-17	Sagamaganga	Tanzania	-8.06781	36.8021	Anopheles arabiensis	f	?	dog		Indoor	AR
13SAG-ai_Apr047	2013-04-17	Sagamaganga	Tanzania	-8.06781	36.8021	Anopheles arabiensis	f	?	human		Indoor	AR
13SAG-ai_Apr048	2013-04-17	Sagamaganga	Tanzania	-8.06781	36.8021	Anopheles arabiensis	f	?	chicken		Indoor	AR
13SAG-ai_Apr049	2013-04-17	Sagamaganga	Tanzania	-8.06781	36.8021	Anopheles arabiensis	f	?	human		Indoor	AR
13SAG-ai_Apr051	2013-04-17	Sagamaganga	Tanzania	-8.06781	36.8021	Anopheles arabiensis	f	?	dog		Indoor	AR
13SAG-ai_Apr052	2013-04-17	Sagamaganga	Tanzania	-8.06781	36.8021	Anopheles arabiensis	f	?	dog		Indoor	AR
13SAG-ai_Apr053	2013-04-17	Sagamaganga	Tanzania	-8.06781	36.8021	Anopheles arabiensis	f	fed	dog		Indoor	AR
13SAG-ai_Apr054	2013-04-17	Sagamaganga	Tanzania	-8.06781	36.8021	Anopheles arabiensis	f	fed	cattle		Indoor	AR
13SAG-ai_Apr055	2013-04-17	Sagamaganga	Tanzania	-8.06781	36.8021	Anopheles arabiensis	f	fed	cattle		Indoor	AR
13SAG-ai_Apr056	2013-04-17	Sagamaganga	Tanzania	-8.06781	36.8021	Anopheles arabiensis	f	fed	cattle		Indoor	AR
13SAG-ai_Apr057	2013-04-18	Sagamaganga	Tanzania	-8.06781	36.8021	Anopheles arabiensis	f	fed	cattle		Indoor	AR
13SAG-ai_Apr059	2013-04-18	Sagamaganga	Tanzania	-8.06781	36.8021	Anopheles arabiensis	f	?	human		Indoor	AR
13SAG-ai_Apr060	2013-04-18	Sagamaganga	Tanzania	-8.06781	36.8021	Anopheles arabiensis	f	?	human		Indoor	AR
13SAG-ai_Apr061	2013-04-18	Sagamaganga	Tanzania	-8.06781	36.8021	Anopheles arabiensis	f	?	human		Indoor	AR
13SAG-ai_Apr062	2013-04-18	Sagamaganga	Tanzania	-8.06781	36.8021	Anopheles arabiensis	f	?	human		Indoor	AR
13SAG-ai_Apr064	2013-04-18	Sagamaganga	Tanzania	-8.06781	36.8021	Anopheles arabiensis	f	?	human		Indoor	AR
13SAG-ai_Apr065	2013-04-18	Sagamaganga	Tanzania	-8.06781	36.8021	Anopheles arabiensis	f	?	Human		Indoor	AR
13SAG-ai_Apr066	2013-04-18	Sagamaganga	Tanzania	-8.06781	36.8021	Anopheles arabiensis	f	?	human		Indoor	AR
13SAG-ai_Apr067	2013-04-18	Sagamaganga	Tanzania	-8.06781	36.8021	Anopheles arabiensis	f	?	dog		Indoor	AR
13SAG-ai_Apr068	2013-04-18	Sagamaganga	Tanzania	-8.06781	36.8021	Anopheles arabiensis	f	?	dog		Indoor	AR
13SAG-ai_Apr069	2013-04-18	Sagamaganga	Tanzania	-8.06781	36.8021	Anopheles arabiensis	f	?	Dog		Indoor	AR
13SAG-ai_Apr070	2013-04-18	Sagamaganga	Tanzania	-8.06781	36.8021	Anopheles arabiensis	f	?	human		Indoor	AR
13SAG-ai_Apr071	2013-04-18	Sagamaganga	Tanzania	-8.06781	36.8021	Anopheles arabiensis	f	?	human		Indoor	AR
13SAG-ai_Apr072	2013-04-18	Sagamaganga	Tanzania	-8.06781	36.8021	Anopheles arabiensis	f	?	human		Indoor	AR
13SAG-ai_Apr073	2013-04-18	Sagamaganga	Tanzania	-8.06781	36.8021	Anopheles arabiensis	f	?	cattle		Indoor	AR
13SAG-ai_Apr074	2013-04-18	Sagamaganga	Tanzania	-8.06781	36.8021	Anopheles arabiensis	f	?	dog		Indoor	AR
13SAG-ai_Apr075	2013-04-18	Sagamaganga	Tanzania	-8.06781	36.8021	Anopheles arabiensis	f	?	cattle		Indoor	AR
13SAG-ai_Apr077	2013-04-18	Sagamaganga	Tanzania	-8.06781	36.8021	Anopheles arabiensis	f	?	human		Indoor	AR
13SAG-ai_Apr078	2013-04-18	Sagamaganga	Tanzania	-8.06781	36.8021	Anopheles arabiensis	f	?	cattle		Indoor	AR
13SAG-ai_Apr079	2013-04-18	Sagamaganga	Tanzania	-8.06781	36.8021	Anopheles arabiensis	f	?	human		Indoor	AR
13SAG-ai_Apr080	2013-04-18	Sagamaganga	Tanzania	-8.06781	36.8021	Anopheles arabiensis	f	?	dog		Indoor	AR
13SAG-ai_Apr081	2013-04-18	Sagamaganga	Tanzania	-8.06781	36.8021	Anopheles arabiensis	f	?	cattle		Indoor	AR
13SAG-ai_Apr082	2013-04-18	Sagamaganga	Tanzania	-8.06781	36.8021	Anopheles arabiensis	f	?	dog		Indoor	AR
13SAG-ai_Apr083	2013-04-18	Sagamaganga	Tanzania	-8.06781	36.8021	Anopheles arabiensis	f	?	cattle		Indoor	AR
13SAG-ai_Apr084	2013-04-19	Sagamaganga	Tanzania	-8.06781	36.8021	Anopheles arabiensis	f	?	cattle		Indoor	AR
13SAG-ai_Apr085	2013-04-19	Sagamaganga	Tanzania	-8.06781	36.8021	Anopheles arabiensis	f	?	cattle		Indoor	AR
13SAG-ai_Apr086	2013-04-19	Sagamaganga	Tanzania	-8.06781	36.8021	Anopheles arabiensis	f	?	cattle		Indoor	AR
13SAG-ai_Apr087	2013-04-19	Sagamaganga	Tanzania	-8.06781	36.8021	Anopheles arabiensis	f	?	cattle		Indoor	AR
13SAG-ai_Apr088	2013-04-19	Sagamaganga	Tanzania	-8.06781	36.8021	Anopheles arabiensis	f	?	cattle		Indoor	AR
13SAG-ai_Apr089	2013-04-19	Sagamaganga	Tanzania	-8.06781	36.8021	Anopheles arabiensis	f	fed	cattle		Indoor	AR
13SAG-ai_Apr090	2013-04-19	Sagamaganga	Tanzania	-8.06781	36.8021	Anopheles arabiensis	f	fed	cattle		Indoor	AR
13SAG-ai_Apr091	2013-04-19	Sagamaganga	Tanzania	-8.06781	36.8021	Anopheles arabiensis	f	fed	cattle		Indoor	AR
13SAG-ai_Apr092	2013-04-19	Sagamaganga	Tanzania	-8.06781	36.8021	Anopheles arabiensis	f	fed	cattle		Indoor	AR
13SAG-ai_Apr093	2013-04-19	Sagamaganga	Tanzania	-8.06781	36.8021	Anopheles arabiensis	f	fed	cattle		Indoor	AR
