# Supplementary material for: The Genetic Basis of Host Preference and Resting Behavior in the Major African Malaria Vector, Anopheles arabiensis
Source: PLoS Genet. 2016 Sep 15;12(9):e1006303. doi: 10.1371/journal.pgen.1006303 (PMC5025075; doi:10.1371/journal.pgen.1006303)
Supplement: S2 Table — This table summarizes the frequencies of each host that were detected in wild-caught An. arabiensis bloodmeals at the field sites of Lupiro, Minepa, Sagamaganga, and overall. Lupiro had a higher proportion of human-fed mosquitoes compared to Minepa and Sagamaganga (P < 0.01). (XLSX) [file pgen.1006303.s002.xlsx]

## Sheet: S2_blood_meal_summary
Table S2. Blood meal summary
Lupiro	Human	Cow	Chicken	Dog	Goat	Mixed Animal	Mixed Human/Animal	Pig	Sheep	Total
2011	23	8		15	3	2	3	2		56
2012	79	162		18	3	2	4	9		277
2013	113	126	2	89	2	6	3	140		481
2014	1	80		4	5	6	1		1	98
Minepa	Human	Cow	Chicken	Dog	Goat	Mixed Animal	Mixed Human/Animal	Pig	Sheep	Total
2012	27	198	2	31	8	9	4	33		312
2014	30	378		23	2	21	4	3	2	463
Sagamaganga	Human	Cow	Chicken	Dog	Goat	Mixed Animal	Mixed Human/Animal	Pig	Sheep	Total
2012	6	161	1	23	6	8	2		1	208
2013	77	291	3	71	48	15	5	2	6	518
Combined (see figure 1):																P (Fisher exact)	P (Fisher exact)
Site	Human	Cow	Chicken	Dog	Goat	Mixed Animal	Mixed Human/Animal	Pig	Sheep	Total			%human	human	other	vs MIN	vs SAGA
LUP	216	376	2	126	13	16	11	151	1	912		LUP	0.236842	216	696	0.0001	0.0001
MIN	57	576	2	54	10	30	8	36	2	775		MIN	0.0735484	57	718
SAG	83	452	4	94	54	23	7	2	7	726		SAG	0.114325	83	643
													% multiple
												LUP	0.0296053
												MIN	0.0490323
												SAG	0.0413223
