# Supplementary material for: The Genetic Basis of Host Preference and Resting Behavior in the Major African Malaria Vector, Anopheles arabiensis
Source: PLoS Genet. 2016 Sep 15;12(9):e1006303. doi: 10.1371/journal.pgen.1006303 (PMC5025075; doi:10.1371/journal.pgen.1006303)
Supplement: S3 Table — This table lists each An. arabiensis sample that was sequenced (whole-genome) and includes associated metadata for each. (XLSX) [file pgen.1006303.s003.xlsx]

## Sheet: S3_Genomes
Table S3: Individual An. arabiensis genomes from the village of Lupiro
									Based on SNP data:
Sample ID	Coverage est.	HOST	RESTING	fieldtrip	date	house	notes	trap type	2Rb - inversion	3Ra - inversion
2012L_LUPI_002	11.66X	HUMAN	Outdoor	4	2012-03-13	4HH2	BUCKET Karibu	RBU 5m	2Rb	standard
2012L_LUPI_015	18.26X	CATTLE	Indoor	4	2012-03-13	4HH1	Goat	RA	standard	standard
2012L_LUPI_017	13.91X	CATTLE	Indoor	4	2012-03-13	4HH1	Goat	RA	standard	standard
2012L_LUPI_018	19.11X	CATTLE	Indoor	4	2012-03-13	4HH1	Goat	RA	standard	3Ra
2012L_LUPI_035	12.49X	CATTLE	Outdoor	4	2012-03-14	4HH1	BUCKET Karibu	RBU 5m	standard	standard
2012L_LUPI_062	15.65X	CATTLE	Indoor	4	2012-03-15	4HH1	Goat	RA	standard	standard
2012L_LUPI_065	13.33X	CATTLE	Indoor	4	2012-03-15	4HH1	Goat	RA	standard	standard
2012L_LUPI_077	14.76X	CATTLE	Outdoor	4	2012-03-15	4HH1	BUCKET mbali	RBU 10m	standard	standard
2012L_LUPI_083	5.08X	CATTLE	Outdoor	4	2012-03-15	4HH1	BUCKET mbali	RBU 10m	standard	standard
2012L_LUPI_116	7.47X	CATTLE	Outdoor	4	2012-03-16	4HH1	BUCKET mbali	RBU 10m	2Rb	standard
2012L_LUPI_013	6.62X	CATTLE	Outdoor	4	2012-03-13	4HH1	BUCKET Karibu	RBU 5m	standard	standard
2012L_LUPI_096	9.98X	HUMAN	Indoor	4	2012-03-16	4HH3	Aspirator -indoor	RH	standard	3Ra
2012L_LUPI_098	6.49X	HUMAN	Indoor	4	2012-03-16	4HH3	Aspirator -indoor	RH	2Rb	standard
2012L_LUPI_101	8.06X	HUMAN	Indoor	4	2012-03-16	4HH3	Aspirator -indoor	RH	standard	standard
2012L_LUPI_041	17.96	CATTLE	Outdoor	4	2012-03-14	4HH1	BUCKET mbali	RBU 10m	standard	standard
2012L_LUPI_068	14.27	CATTLE	Indoor	4	2012-03-15	4HH1	Goat	RA	standard	standard
2012L_LUPI_103	24.49	HUMAN	Indoor	4	2012-03-16	4HH3	Aspirator -indoor	RH	standard	standard
2012_LUPI_156	28.51	CATTLE	Outdoor	8	2012-08-21	8HH12	Bucket mbali	RBU	2Rb	standard
2012_LUPI_157	16.76	HUMAN	Outdoor	8	2012-08-21	8HH12	Bucket mbali	RBU	2Rb	standard
2012_LUPI_161	6.63	HUMAN	Outdoor	8	2012-08-21	8HH12	Bucket mbali	RBU	standard	3Ra
2012_LUPI_171	28.21	HUMAN	Indoor	8	2012-08-21	8HH12	Asp.in HH12	RH	2Rb	standard
2012_LUPI_173	14.03	HUMAN	Indoor	8	2012-08-21	8HH12	Asp.in HH12	RH	2Rb	standard
2012_LUPI_180	23.1	HUMAN	Outdoor	8	2012-08-22	8HH10	Bucket karibu	RBU	2Rb	standard
2012L_LUPI_061	7.81X	CATTLE	Indoor						standard	standard
2012_LUPI_129	11.08X	HUMAN	Outdoor	8	2012-08-21	8HH10	Bucket karibu	RBU	2Rb	standard
2012_LUPI_146	6.41X	HUMAN	Outdoor	8	2012-08-21	8HH12	Bucket mbali	RBU	standard	3Ra
2012_LUPI_178	6.5X	HUMAN	Outdoor	8	2012-08-22	8HH9	Bucket karibu	RBU	standard	standard
2012_LUPI_211	12.42X	HUMAN	Outdoor	8	2012-08-22	8HH11	Bucket mbali	RBU	standard	standard
2012_LUPI_277	9.56X	HUMAN	Indoor	8	2012-08-23	8HH9	Asp. in HH9	RH	2Rb	standard
2012_LUPI_278	8.8X	HUMAN	Indoor	8	2012-08-23	8HH11	Asp. In HH 11	RH	2Rb	standard
2012_LUPI_279	11.02X	HUMAN	Indoor	8	2012-08-23	8HH11	Asp. In HH 11	RH	standard	3Ra
2012_LUPI_284	5.16X	HUMAN	Indoor	8	2012-08-23	8HH12	Asp.in HH12	RH	standard	3Ra
2012L_LUPI_010	15.63X	CATTLE	Outdoor	4	2012-03-13	4HH1	BUCKET mbali	RBU 10m	standard	standard
2012L_LUPI_012	12.61X	CATTLE	Outdoor	4	2012-03-13	4HH1	BUCKET Karibu	RBU 5m	2Rb	standard
2012L_LUPI_021	15.18X	CATTLE	Indoor	4	2012-03-13	4HH1	Goat	RA	standard	standard
2012L_LUPI_045	12.05X	CATTLE	Outdoor	4	2012-03-14	4HH1	BUCKET mbali	RBU 10m	standard	standard
2012L_LUPI_047	14.86X	CATTLE	Outdoor	4	2012-03-14	4HH1	BUCKET mbali	RBU 10m	standard	standard
2012L_LUPI_060	16.86X	CATTLE	Indoor	4	2012-03-15	4HH1	Goat	RA	standard	3Ra
2012L_LUPI_067	19.73X	CATTLE	Indoor	4	2012-03-15	4HH1	Goat	RA	standard	standard
2012_LUPI_125	12.49X	HUMAN	Outdoor	8	2012-08-21	8HH10	Bucket karibu	RBU	2Rb	standard
LUPI059	34X	CATTLE	Indoor	4	2012-03-15	4HH1	Goat	RA	2Rb	standard
LUPI001	8.71X	HUMAN	Indoor	4	2012-03-13	4HH3	Aspirator -indoor	RH	standard	3Ra
LUPI007	7.25X	HUMAN	Outdoor	4	2012-03-13	4HH3	BUCKET Karibu	RBU 5m	2Rb	standard
LUPI024	9.87X	HUMAN	Outdoor	4	2012-03-13	4HH3	BUCKET mbali	RBU 10m	standard	3Ra
LUPI056	10.07X	HUMAN	Indoor	4	2012-03-15	4HH3	Aspirator -indoor	RH	2Rb	standard
LUPI071	4.14X	CATTLE	Indoor	4	2012-03-15	4HH1	Goat	RA	standard	standard
LUPI074	11.48X	CATTLE	Outdoor	4	2012-03-15	4HH1	BUCKET Karibu	RBU 5m	standard	standard
LUPI082	8.07X	CATTLE	Outdoor	4	2012-03-15	4HH1	BUCKET mbali	RBU 10m	2Rb	standard
	Indoor	Outdoor	total
Cattle	12	13	25
Human	12	11	23
	Fisher Exact	p = 1
