# Supplementary material for: The Genetic Basis of Host Preference and Resting Behavior in the Major African Malaria Vector, Anopheles arabiensis
Source: PLoS Genet. 2016 Sep 15;12(9):e1006303. doi: 10.1371/journal.pgen.1006303 (PMC5025075; doi:10.1371/journal.pgen.1006303)
Supplement: S4 Table — This table lists the primer sequences used for the multiplex inversion genotyping assay. These primers target 6 3Ra diagnostic SNPs that span 19.76Mbp, and 5 diagnostic SNPs for 2Rb spanning 6Mbp (Fig 2B). (XLSX) [file pgen.1006303.s004.xlsx]

## Sheet: S4_primers
Table S4. Inversion genotyping iPLEX primers
Ordered: 8/25/2014
IDT Primer order
Scale: 25 nMole
Purification: Desalted
Oligo name	Sequence
2L:22679503_2nd-PCRP	ACGTTGGATGAGATTGCGTGTCAAATAGCC
2L:22679503_1st-PCRP	ACGTTGGATGTGTGCCCAAGCAAAAAAAGG
2L:22679503_UEP_SEQ	GTGTCAAATAGCCAAACTGATG
2L:39898663_2nd-PCRP	ACGTTGGATGACGATCTGAACATTGCGACC
2L:39898663_1st-PCRP	ACGTTGGATGTAGTGCGTGTTTGCGATCTG
2L:39898663_UEP_SEQ	CGACCAACTTCTTCGT
2L:7457678_2nd-PCRP	ACGTTGGATGATCAAGCCAGTGGAGCTGCC
2L:7457678_1st-PCRP	ACGTTGGATGAAATTCACCGTGGCGTGGTA
2L:7457678_UEP_SEQ	aggaAGCTGCCGGACTTTGG
2R:7280112_2nd-PCRP	ACGTTGGATGGCAACCGTGCTGCTGAAAG
2R:7280112_1st-PCRP	ACGTTGGATGCCGGCGCAGATCATATAGTC
2R:7280112_UEP_SEQ	cccaTGCTGCTGAAAGCGCACACC
2Rb:19040730_2nd-PCRP	ACGTTGGATGAAGCGATAATGGGCGCCTAC
2Rb:19040730_1st-PCRP	ACGTTGGATGATCGAAACGTTGGCAAGCAG
2Rb:19040730_UEP_SEQ	ttttCCTACCCGACGGTTCGCTC
2Rb:20784963_2nd-PCRP	ACGTTGGATGCTGCCTCGGGAAATGTATTC
2Rb:20784963_1st-PCRP	ACGTTGGATGACGTTCAGCAGCGAGCAAAC
2Rb:20784963_UEP_SEQ	TTCGTTTCGGTGAAATTC
2Rb:21818783_2nd-PCRP	ACGTTGGATGCGTCCAAATTTTCCACCAAC
2Rb:21818783_1st-PCRP	ACGTTGGATGTCAAGTCGCTGCATCTGACG
2Rb:21818783_UEP_SEQ	tGCGCATTAAACTGACC
2Rb:23770295_2nd-PCRP	ACGTTGGATGCACCGCTTTCACATACTCGC
2Rb:23770295_1st-PCRP	ACGTTGGATGGGAACCGCCGAAACCGAAG
2Rb:23770295_UEP_SEQ	acaACATACTCGCTGTCCTC
2Rb:24166682_2nd-PCRP	ACGTTGGATGAGCCGCACGGGAAGATTTC
2Rb:24166682_1st-PCRP	ACGTTGGATGCGGGCCGCCGCCTTCGAC
2Rb:24166682_UEP_SEQ	tgaagTGAGCACGCTGGGCGG
2Rb:25659187_2nd-PCRP	ACGTTGGATGAGAGAAAGTACTGCGCTTTG
2Rb:25659187_1st-PCRP	ACGTTGGATGTTGGAGTGCTGTGCGTCTTC
2Rb:25659187_UEP_SEQ	agacAGTACTGCGCTTTGATTTGCC
2Rb:26579153_2nd-PCRP	ACGTTGGATGATCTCCTCGAACGCTTTCTG
2Rb:26579153_1st-PCRP	ACGTTGGATGTACATGCGCCAGCTGCAGGA
2Rb:26579153_UEP_SEQ	gggGTCGTCCGAGTCGCGGGACGC
3L:18356615_2nd-PCRP	ACGTTGGATGCGAGCGATTTCTGGTAATAG
3L:18356615_1st-PCRP	ACGTTGGATGAGTTTGAGCAGCTGCGCGAG
3L:18356615_UEP_SEQ	gcgcTTTCTGGTAATAGAACGACCT
3L:3093150_2nd-PCRP	ACGTTGGATGACCAAGTTCAGCACCTCTTC
3L:3093150_1st-PCRP	ACGTTGGATGTCAGTGCTATAGCCTGAAAC
3L:3093150_UEP_SEQ	TCTTCGGCTTTTCGTATTGT
3R:08364-066_2nd-PCRP	ACGTTGGATGCTGAGCTACAAGCACCGTGA
3R:08364-066_1st-PCRP	ACGTTGGATGTGAACGATCGCGCAACGAAC
3R:08364-066_UEP_SEQ	GTTCAGTGCGTTCGG
3Ra:13733466_2nd-PCRP	ACGTTGGATGCTGGAAATGTGCAAGCTGAC
3Ra:13733466_1st-PCRP	ACGTTGGATGTTGCACTTGAGAAACTCGGG
3Ra:13733466_UEP_SEQ	ccccCCGGATACTGCACAA
3Ra:16162001_2nd-PCRP	ACGTTGGATGAGCTGCGACACGTGCACGGA
3Ra:16162001_1st-PCRP	ACGTTGGATGTTTTCCACCCTGCACACCAC
3Ra:16162001_UEP_SEQ	gGTGCACGGAGCAGGT
3Ra:17135374_2nd-PCRP	ACGTTGGATGCTCGTTCTTTTCTACCAGCC
3Ra:17135374_1st-PCRP	ACGTTGGATGACGATAATCTGTTCACGTGC
3Ra:17135374_UEP_SEQ	CCAGCCGAGTGTATTT
3Ra:22369522_2nd-PCRP	ACGTTGGATGGTAAACACGCGGGAGCTTTT
3Ra:22369522_1st-PCRP	ACGTTGGATGACGATTCGTTGCTGCTTGCC
3Ra:22369522_UEP_SEQ	GCTTTTAAGGCACAGATG
3Ra:28835529_2nd-PCRP	ACGTTGGATGTCAACGAGTGTCCACGGTTC
3Ra:28835529_1st-PCRP	ACGTTGGATGGACCGGAATTCATTCAATAAC
3Ra:28835529_UEP_SEQ	cccgaCACGGTTCGGTCCACA
3Ra:31827339_2nd-PCRP	ACGTTGGATGGAGCATCGTCAAATTCGCC
3Ra:31827339_1st-PCRP	ACGTTGGATGCGGATATGAAATCCGCTGTC
3Ra:31827339_UEP_SEQ	cctcCCTCTTCAATGACTGGATC
3Ra:33490452_2nd-PCRP	ACGTTGGATGTGCAAACTGGTCTGCTGGTC
3Ra:33490452_1st-PCRP	ACGTTGGATGATCCGTACCGGATGCGTAAG
3Ra:33490452_UEP_SEQ	CTCACTCGACATTTCTCC
X:10111683_2nd-PCRP	ACGTTGGATGCCAACCGCACCATCCTTTAC
X:10111683_1st-PCRP	ACGTTGGATGTTGTGGAGCGTCGAAGCTG
X:10111683_UEP_SEQ	cCCATCCTTTACAAGGTGAGTG
X:206745_2nd-PCRP	ACGTTGGATGCCAGCACATAGTACAACAGG
X:206745_1st-PCRP	ACGTTGGATGACTGTACGAATCGGACCAAG
X:206745_UEP_SEQ	caggACAACAGGTCACTGTCTGA
