# Supplementary material for: The Genetic Basis of Host Preference and Resting Behavior in the Major African Malaria Vector, Anopheles arabiensis
Source: PLoS Genet. 2016 Sep 15;12(9):e1006303. doi: 10.1371/journal.pgen.1006303 (PMC5025075; doi:10.1371/journal.pgen.1006303)
Supplement: S5 Table — This table shows the results of the inversion genotyping assay on karyotyped samples collected from our field sites. High LD between markers spanning the 2Rb or 3Ra inversions enabled confident differentiation of the distinct inversion states. These results were used to polarize of the genotype calls to either the standard or inverted arrangement. (XLSX) [file pgen.1006303.s005.xlsx]

## Sheet: S5_genotype_polarization
Table S5. Inversion genotype polarization (standard vs. inverted)
* The goal with this analysis was to associate SNP genotypes with the standard or inverted arrangement of 2Rb and 3Ra.
	standard	+	+		G	C	A	T	C		T	G	C	T	C	A
	inverted	b	a		A	G	G	C	A		C	C	T	C	T	G
Cytogenetic karyotype call (b/a)	Sample ID	2Rb genotyped call	3Ra genotyped call		2Rb:20784963	2Rb:21818783	2Rb:23770295	2Rb:25659187	2Rb:26579153		3Ra:13733466	3Ra:16162001	3Ra:17135374	3Ra:28835529	3Ra:31827339	3Ra:33490452
Karyotype = bb/unknown	2013_LUPI_17_KY	bb	++		AA	GG	GG	CC	AA		TT	GG	CC	TT	CC	AA
Karyotype = bb/++	2013_LUPI_18_KY	bb	++		AA	GG	GG	CC	AA		TT	GG	CC	TT	CC	AA
Karyotype = bb/a+	2013_LUPI_19_KY	bb	a+		AA	GG	GG	CC	AA		CT	GC	CT	CT	CT	AG
Karyotype = b+/++	2013_LUPI_20_KY	b+	++		GA	GC	AG	CT	CA		TT	GG	CC	TT	CT	AA
Karyotype = bb/++	2013_LUPI_22_KY	bb	++		AA	GG	GG	CC	AA		TT	GG	CC	TT	CC	AA
Karyotype = bb/++	2013_LUPI_23_KY	bb	++		AA	GG	GG	CC	AA		TT	GG	CC	TT	CC	AA
Karyotype = b+/++	2013_LUPI_25_KY	b+	++		GA	GC	AG	CT	CA		TT	GG	CC	TT	CC	AG
Karyotype = unknown/++	2013_LUPI_32_KY	bb	++		AA	GG	GG	CC	AA		TT	GG	CC	TT	CC	AA
Karyotype = b+/++	2013_LUPI_34_KY	b+	++		AA	GC	AG	CT	CA		TT	GG	CC	TT	CC	AG
Karyotype = bb/unknown	2013_LUPI_54_KY	bb	a+		AA	GG	GG	CC	AA		CT	GG	CT	TT	CT	AG
Karyotype = bb/unknown	2013_LUPI_66_KY	bb	++		AA	GG	GG	CC	AA		TT	GG	CC	TT	CC	AA
Karyotype = b+/++	2013_LUPI_68_KY	b+	++		GA	GC	AG	CT	CA		TT	GG	CC	TT	CC	AA
Karyotype = b+/++	2013_LUPI_69_KY	b+	++		GA	GC	AG	CT	CA		TT	GG	CC	TT	CC	AA
Karyotype = b+/++	2013_LUPI_73_KY	b+	++		GA	GC	AG	CT	CA		TT	GG	CC	TT	CC	AA
Karyotype = bb/++	2013_LUPI_77_KY	bb	++		AA	GG	GG	CC	AA		TT	GG	CC	TT	CC	AA
