# Supplementary material for: The Genetic Basis of Host Preference and Resting Behavior in the Major African Malaria Vector, Anopheles arabiensis
Source: PLoS Genet. 2016 Sep 15;12(9):e1006303. doi: 10.1371/journal.pgen.1006303 (PMC5025075; doi:10.1371/journal.pgen.1006303)
Supplement: S6 Table — This table contains all the inversion calls and associated genotype data matched with bloodmeal data. (XLSX) [file pgen.1006303.s006.xlsx]

## Sheet: S6_Inversion_data
Table S6. Inversion genotyping results
	standard	+	+		G	C	A	T	C		T	G	C	T	C	A
	inverted	b	a		A	G	G	C	A		C	C	T	C	T	G
host	Sample ID	2Rb genotyped call	3Ra genotyped call		2Rb:20784963	2Rb:21818783	2Rb:23770295	2Rb:25659187	2Rb:26579153		3Ra:13733466	3Ra:16162001	3Ra:17135374	3Ra:28835529	3Ra:31827339	3Ra:33490452
Cattle	13LUP-ai_Apr004	bb	++		AA	GG	GG	CC	AA		TT	GG	CC	TT	CC	AA
dog	13LUP-ai_Apr005	bb	++		AA	GG	GG	CC	AA		TT	GG	CC	TT	CC	AA																			Count of 3Ra	Column Labels
dog	13LUP-ai_Apr006	bb	a+		AA	GG	GG	CC	AA		CT	GC	CT	CT	CT	AG																			Row Labels	++	a+	aa	Grand Total	+	a
Dog	13LUP-ai_Apr007	bb	++		AA	GG	GG	CC	AA		TT	GG	CC	TT	CC	AA																			Cattle	165	37	2	204	367	41
dog	13LUP-ai_Apr008	b+	++		GA	GC	AG	CT	AA		TT	GG	CC	TT	CC	AA																			Human	139	41	1	181	319	43
cattle	13LUP-ai_Apr009	bb	++		AA	GG	GG	CC	AA		TT	GG	CC	TT	CC	AA																			Grand Total	304	78	3	385
dog	13LUP-ai_Apr010	b+	a+		GA	GC	AG	CT	CA		CT	GG	CT	CT	CT	AG
human	13LUP-ai_Apr011	bb	++		AA	GG	GG	CC	AA		TT	GG	CC	TT	CC	AA
cattle	13LUP-ai_Apr012	bb	++		AA	GG	GG	CC	AA		TT	GG	CC	TT	CC	AA
cattle	13LUP-ai_Apr013	b+	a+		GA	GC	AG	CT	CA		CT	GC	CC	CT	CT	AG
cattle	13LUP-ai_Apr014	bb	++		AA	GG	GG	CC	AA		TT	GG	CC	TT	CC	AA
human	13LUP-ai_Apr015	++	++		GG	CC	AA	TT	CC		TT	GG	CC	TT	CC	AA
Cattle	13LUP-ai_Apr016	b+	a+		GA	GC	AG	CT	CA		CT	GC	CT	CT	CT	AG
human	13LUP-ai_Apr018	bb	a+		AA	GG	GG	CC	AA		CT	GC	CT	CT	CT	AG
human	13LUP-ai_Apr020	b+	++		GA	GC	AG	CC	CA		TT	GG	CC	TT	CC	AA
dog	13LUP-ai_Apr021	bb	++		AA	GG	GG	CC	AA		TT	GG	CC	TT	CC	AA
dog	13LUP-ai_Apr023	bb	++		AA	GG	GG	CC	AA		TT	GG	CC	TT	CC	AA
human	13LUP-ai_Apr024	b+	++		GA	GC	AG	CT	CA		TT	GG	CC	TT	CC	AA
cattle	13LUP-ai_Apr025	++	++		GG	CC	AA	TT	CC		TT	GG	CC	TT	CC	AA
human	13LUP-ai_Apr026	bb	++		AA	GG	GG	CC	AA		TT	GG	CC	TT	CC	AA
cattle	13LUP-ai_Apr027	bb	++		AA	GG	GG	CC	AA		TT	GG	CC	TT	CC	AG
dog	13LUP-ai_Apr028	bb	a+		AA	GG	GG	CC	AA		CT	GC	CT	CT	CT	AG
human	13LUP-ai_Apr029	bb	++		AA	GG	GG	CC	AA		TT	GG	CC	TT	CC	AA
dog	13LUP-ai_Apr030	bb	++		AA	GG	GG	CC	AA		TT	GG	CC	TT	CC	AA
human	13LUP-ai_Apr031	b+	a+		GA	GC	AG	CT	CA		CT	GC	CT	CT	CT	AG
human	13LUP-ai_Apr032	bb	++		AA	GG	GG	CC	AA		TT	GG	CC	TT	CC	AA
human	13LUP-ai_Apr033	bb	++		AA	GG	GG	CC	AA		TT	GG	CC	TT	CC	AA
Dog	13LUP-ai_Apr034	bb	++		AA	GG	GG	CC	AA		TT	GG	CC	TT	CC	AA
human	13LUP-ai_Apr035	bb	++		AA	GG	GG	CC	AA		TT	GG	CC	TT	CC	AA
Dog	13LUP-ai_Apr036	bb	++		AA	GG	GG	CC	AA		TT	GG	CC	TT	CC	AA
human	13LUP-ai_Apr037	b+	++		GA	GC	AG	CC	CA		TT	GG	CC	TT	CC	AA
Cattle	13LUP-ai_Apr038	bb	a+		AA	GG	GG	CC	AA		CT	GC	CT	CT	CT	AG
human	13LUP-ai_Apr040	bb	++		AA	GG	GG	CC	AA		TT	GG	CC	TT	CC	AA
dog	13LUP-ai_Apr041	bb	++		AA	GG	GG	CC	AA		TT	GG	CC	TT	CC	AA
human	13LUP-ai_Apr042	bb	++		AA	GG	GG	CC	AA		TT	GG	CC	TT	CC	AA
human	13LUP-ai_Apr043	b+	aa		GA	GC	AG	CT	CA		CC	CC	TT	CC	TT	GG
human	13LUP-ai_Apr044	b+	++		GA	GC	AG	CT	CA		TT	GG	CC	TT	CC	AA
dog	13LUP-ai_Apr045	bb	++		AA	GG	GG	CC	AA		TT	GG	CC	TT	CC	AA
Dog	13LUP-ai_Apr046	bb	++		AA	GG	GG	CC	AA		TT	GG	CC	TT	CC	AA
Dog	13LUP-ai_Apr047	bb	a+		AA	GG	GG	CC	AA		CT	GC	CT	CT	CT	AG
human	13LUP-ai_Apr050	bb	a+		AA	GG	GG	CC	AA		CT	GC	CT	CT	CT	AG
Mixed-Dog/Pig	13LUP-ai_Apr051	bb	++		AA	GG	GG	CC	AA		TT	GG	CC	TT	CC	AA
Dog	13LUP-ai_Apr052	bb	++		AA	GG	GG	CC	AA		TT	GG	CC	TT	CC	AA
cattle	13LUP-ai_Apr053	bb	++		AA	GG	GG	CC	AA		TT	GG	CC	TT	CC	AA
Pig	13LUP-ai_Apr054	bb	++		AA	GG	GG	CC	AA		TT	GG	CC	TT	CC	AA
cattle	13LUP-ai_Apr057	bb	++		AA	GG	GG	CC	AA		TT	GG	CC	TT	CC	AA
dog	13LUP-ai_Apr058	bb	++		AA	GG	GG	CC	AA		TT	GG	CC	TT	CC	AA
human	13LUP-ai_Apr059	b+	++		GA	GC	AG	CT	CA		TT	GG	CC	TT	CC	AA
pig	13LUP-ai_Apr060	bb	++		AA	GG	GG	CC	AA		TT	GG	CC	TT	CC	AA
human	13LUP-ai_Apr061	bb	++		AA	GG	GG	CC	AA		TT	GG	CC	TT	CC	AA
pig	13LUP-ai_Apr063	bb	++		AA	GG	GG	CC	AA		TT	GG	CC	TT	CC	AA
dog	13LUP-ai_Apr064	bb	++		AA	GG	GG	CC	AA		TT	GG	CC	TT	CC	AA
cattle	13LUP-ai_Apr065	b+	++		GA	GC	AG	CT	CA		TT	GG	CC	TT	CC	AA
cattle	13LUP-ai_Apr066	bb	++		AA	GG	GG	CC	AA		TT	GG	CC	TT	CC	AG
human	13LUP-ai_Apr067	bb	++		AA	GG	GG	CC	AA		TT	GG	CC	TT	CC	AA
cattle	13LUP-ai_Apr068	bb	++		AA	GG	GG	CC	AA		TT	GG	CC	TT	CC	AA
human	13LUP-ai_Apr069	++	a+		GG	CC	AA	TT	CC		CT	GC	CT	CT	CT	AG
dog	13LUP-ai_Apr070	bb	a+		GA	GG	GG	CC	AA		CT	GC	CT	CT	CT	AG
cattle	13LUP-ai_Apr071	bb	++		AA	GG	GG	CC	AA		TT	GG	CC	TT	CC	AA
cattle	13LUP-ai_Apr074	bb	a+		AA	GG	GG	CC	AA		CT	GC	CT	CT	CT	AG
cattle	13LUP-ai_Apr075	bb	++		AA	GG	GG	CC	AA		TT	GG	CC	TT	CC	AA
cattle	13LUP-ai_Apr076	b+	a+		GA	GC	AG	CT	CA		CT	GC	CT	CT	CT	AG
dog	13LUP-ai_Apr077	bb	++		AA	GG	GG	CC	AA		TT	GG	CC	TT	CC	AA
cattle	13LUP-ai_Apr078	bb	++		AA	GG	GG	CC	AA		TT	GG	CC	TT	CC	AA
dog	13LUP-ai_Apr079	bb	++		AA	GG	GG	CC	AA		TT	GG	CC	TT	CC	AA
human	13LUP-ai_Apr083	bb	++		AA	GG	GG	CC	AA		TT	GG	CC	TT	CC	AA
human	13LUP-ai_Apr086	b+	a+		GA	GC	AG	CT	CA		CT	GC	CT	CT	CT	AG
human	13LUP-ai_Apr098	b+	++		GA	GC	AG	CT	CA		TT	GG	CC	TT	CC	AA
human	13LUP-ai_Apr104	bb	a+		AA	GG	GG	CC	AA		CT	GC	CT	CT	CT	AG
human	13LUP-ai_Apr107	bb	++		AA	GG	GG	CC	AA		TT	GG	CC	TT	CC	AA
human	13LUP-ai_Apr113	bb	a+		AA	GG	GG	CC	AA		CT	GC	CT	CT	CT	AG
human	13LUP-ai_Apr115	bb	a+		AA	GG	GG	CC	AA		CT	GC	CT	CT	CT	AG
human	13LUP-ai_Apr120	bb	++		AA	GG	GG	CC	AA		TT	GG	CC	TT	CC	AA
human	13LUP-ai_Apr122	bb	++		AA	GG	GG	CC	AA		TT	GG	CC	TT	CC	AA
Human	13LUP-ai_Jun445	b+	++		GA	GC	AG	CT	CA		TT	GG	CC	TT	CC	AA
Human	13LUP-ai_Jun447	b+	a+		GA	GC	AG	CT	CA		CT	GC	CT	CT	CT	AG
Human	13LUP-ai_Jun462	b+	++		GA	GC	AG	CT	CA		TT	GG	CC	TT	CC	AA
Pig	13LUP-ai_Jun474	bb	++		AA	GG	GG	CC	AA		TT	GG	CC	TT	CC	AA
Pig	13LUP-ai_Jun475	b+	a+		GA	GC	AG	CT	CA		CT	GC	CT	CT	CT	AG
Pig	13LUP-ai_Jun476	bb	a+		AA	GG	GG	CC	AA		CT	GC	CT	CT	CT	AG
Pig	13LUP-ai_Jun477	bb	++		AA	GG	GG	CC	AA		TT	GG	CC	TT	CC	AA
Pig	13LUP-ai_Jun478	b+	++		GA	GC	AG	CT	CA		TT	GG	CC	TT	CC	AA
Pig	13LUP-ai_Jun479	bb	++		AA	GG	GG	CC	AA		TT	GG	CC	TT	CC	AA
Pig	13LUP-ai_Jun480	bb	++		AA	GG	GG	CC	AA		TT	GG	CC	TT	CC	AA
Pig	13LUP-ai_Jun481	b+	a+		GA	GC	AG	CT	CA		CT	GC	CT	TT	CT	AG
Pig	13LUP-ai_Jun482	bb	a+		AA	GG	GG	CC	AA		CT	GC	CT	CT	CT	AG
Pig	13LUP-ai_Jun483	bb	++		AA	GG	GG	CC	AA		TT	GG	CC	TT	CC	AA
Cattle	13LUP-ai_Jun484	b+	++		GA	GC	AG	CT	CA		TT	GG	CC	TT	CC	AA
Cattle	13LUP-ai_Jun485	bb	++		AA	GG	GG	CC	AA		TT	GG	CC	TT	CC	AA
Pig	13LUP-ai_Jun486	b+	a+		GA	GC	AG	CT	CA		CT	GC	CT	TT	CT	AG
Pig	13LUP-ai_Jun487	b+	++		GA	GC	AG	CT	CA		TT	GG	CC	TT	CC	AA
Pig	13LUP-ai_Jun488	b+	++		GA	GC	AG	CT	CA		TT	GG	CC	TT	CC	AA
Pig	13LUP-ai_Jun489	b+	a+		GA	GC	AG	CT	CA		CT	GC	CT	CT	CT	AG
Pig	13LUP-ai_Jun490	bb	++		AA	GG	GG	CC	AA		TT	GG	CC	TT	CC	AA
Dog	13LUP-ai_Jun491	bb	++		AA	GG	GG	CC	AA		TT	GG	CC	TT	CC	AA
Pig	13LUP-ai_Jun492	bb	++		AA	GG	GG	CC	AA		TT	GG	CC	TT	CC	AA
Pig	13LUP-ai_Jun493	b+	++		GA	GC	AG	CT	CA		TT	GG	CC	TT	CC	AA
Pig	13LUP-ai_Jun495	b+	a+		GA	GC	AG	CT	CA		CT	GC	CT	CT	CT	AG
Pig	13LUP-ai_Jun496	b+	++		GA	GC	AG	CT	CA		TT	GG	CC	TT	CC	AA
Pig	13LUP-ai_Jun497	bb	++		AA	GG	GG	CC	AA		TT	GG	CC	TT	CC	AA
Pig	13LUP-ai_Jun498	bb	++		AA	GG	GG	CC	AA		TT	GG	CC	TT	CC	AA
Pig	13LUP-ai_Jun499	bb	++		AA	GG	GG	CC	AA		TT	GG	CC	TT	CC	AA
Pig	13LUP-ai_Jun500	bb	++		AA	GG	GG	CC	AA		TT	GG	CC	TT	CC	AA
Pig	13LUP-ai_Jun501	bb	++		AA	GG	GG	CC	AA		TT	GG	CC	TT	CC	AA
Pig	13LUP-ai_Jun502	b+	a+		GA	GC	AG	CT	CA		CT	GC	CT	CT	CT	AG
Pig	13LUP-ai_Jun503	bb	++		AA	GG	GG	CC	AA		TT	GG	CC	TT	CC	AA
Pig	13LUP-ai_Jun504	bb	a+		AA	GG	GG	CC	AA		CT	GC	CT	CT	CT	AG
Pig	13LUP-ai_Jun505	bb	++		AA	GG	GG	CC	AA		TT	GG	CC	TT	CC	AA
Pig	13LUP-ai_Jun506	bb	++		AA	GG	GG	CC	AA		TT	GG	CC	TT	CC	AA
Pig	13LUP-ai_Jun507	bb	++		AA	GG	GG	CC	AA		TT	GG	CC	TT	CC	AA
Pig	13LUP-ai_Jun508	b+	++		GA	GC	AG	CT	CA		TT	GG	CC	TT	CC	AA
Pig	13LUP-ai_Jun510	b+	++		GA	GC	AG	CT	CA		TT	GG	CC	TT	CC	AA
Pig	13LUP-ai_Jun511	b+	a+		GA	GC	AG	CT	CA		CT	GC	CT	CT	CT	AG
Pig	13LUP-ai_Jun512	bb	++		AA	GG	GG	CC	AA		TT	GG	CC	TT	CC	AA
Pig	13LUP-ai_Jun513	bb	a+		AA	GG	GG	CC	AA		CT	GC	CT	CT	CT	AG
Cattle	13LUP-ai_Jun515	bb	++		AA	GG	GG	CC	AA		TT	GG	CC	TT	CC	AA
Pig	13LUP-ai_Jun517	bb	a+		GA	GG	GG	CC	AA		CT	GC	CT	CT	CT	AA
Pig	13LUP-ai_Jun518	bb	++		AA	GG	GG	CC	AA		TT	GG	CC	TT	CC	AA
Pig	13LUP-ai_Jun519	++	++		GG	CC	AA	TT	CC		TT	GG	CC	TT	CC	AA
Pig	13LUP-ai_Jun521	b+	a+		GA	GC	AG	CT	CA		CT	GC	CT	CT	CT	AG
Pig	13LUP-ai_Jun524	bb	++		AA	GG	GG	CC	AA		TT	GG	CC	TT	CC	AA
Pig	13LUP-ai_Jun528	bb	a+		AA	GG	GG	CC	AA		CT	GC	CT	CT	CT	AG
Pig	13LUP-ai_Jun529	bb	a+		AA	GG	GG	CC	AA		CT	GC	CT	CT	CT	AG
Pig	13LUP-ai_Jun530	bb	++		AA	GG	GG	CC	AA		TT	GG	CC	TT	CC	AA
Pig	13LUP-ai_Jun531	b+	a+		GA	GC	AG	CT	CA		CT	GC	CT	CT	CT	AG
Pig	13LUP-ai_Jun532	bb	a+		AA	GG	GG	CC	AA		CT	GG	CT	CT	CT	AG
Cattle	13LUP-ai_Jun555	bb	++		AA	GG	GG	CC	AA		TT	GG	CC	TT	CC	AA
Cattle	13LUP-ai_Jun566	b+	++		GA	GC	AG	CT	CA		TT	GG	CC	TT	CC	AA
human	13LUP-ro_Apr125	b+	++		GA	GC	AG	CT	CA		TT	GG	CC	TT	CC	AA
human	13LUP-ro_Apr126	b+	a+		GA	GC	AG	CT	CA		CT	GC	CT	TT	CT	AG
human	13LUP-ro_Apr133	b+	++		GA	GG	AG	CT	CA		TT	GG	CC	TT	CC	AA
human	13LUP-ro_Apr138	bb	a+		AA	GG	GG	CC	AA		CT	GC	CT	CT	CT	AG
human	13LUP-ro_Apr157	bb	++		AA	GG	GG	CC	AA		TT	GG	CC	TT	CC	AA
human	13LUP-ro_Apr165	bb	++		AA	GG	GG	CC	AA		TT	GG	CC	TT	CC	AA
human	13LUP-ro_Apr171	bb	++		AA	GG	GG	CC	AA		TT	GG	CC	TT	CC	AA
human	13LUP-ro_Apr174	bb	++		AA	GG	GG	CC	AA		TT	GG	CC	TT	CC	AA
human	13LUP-ro_Apr180	bb	++		AA	GG	GG	CC	AA		TT	GG	CC	TT	CT	AA
human	13LUP-ro_Apr181	bb	++		AA	GG	GG	CC	AA		TT	GG	CC	TT	CC	AA
human	13LUP-ro_Apr185	bb	++		AA	GG	GG	CC	AA		TT	GG	CC	TT	CC	AA
human	13LUP-ro_Apr189	bb	++		AA	GG	GG	CC	AA		TT	GG	CC	TT	CC	AA
human	13LUP-ro_Apr196	bb	++		AA	GG	GG	CC	AA		TT	GG	CC	TT	CC	AA
human	13LUP-ro_Apr198	bb	a+		AA	GG	GG	CC	AA		CT	GC	CT	CT	CT	AG
human	13LUP-ro_Apr206	bb	++		AA	GG	GG	CC	AA		TT	GG	CC	TT	CC	AA
human	13LUP-ro_Apr209	bb	++		AA	GG	GG	CC	AA		TT	GG	CC	TT	CC	AA
human	13LUP-ro_Apr211	bb	++		AA	GG	GG	CC	AA		TT	GG	CC	TT	CC	AA
human	13LUP-ro_Apr222	b+	++		GA	GC	AG	CT	CA		TT	GG	CC	TT	CC	AA
human	13LUP-ro_Apr230	bb	++		AA	GG	GG	CC	AA		TT	GG	CC	TT	CC	AA
human	13LUP-ro_Apr231	bb	++		AA	GG	GG	CC	AA		TT	GG	CC	TT	CC	AA
human	13LUP-ro_Apr237	bb	++		AA	GG	GG	CC	AA		TT	GG	CC	TT	CC	AA
human	13LUP-ro_Apr255	b+	++		GA	GC	AG	CT	CA		TT	GG	CC	TT	CC	AA
human	13LUP-ro_Apr257	bb	++		AA	GG	GG	CC	AA		TT	GG	CC	TT	CT	AA
human	13LUP-ro_Apr259	bb	++		AA	GG	GG	CC	AA		TT	GG	CC	TT	CC	AA
human	13LUP-ro_Apr269	bb	++		AA	GG	GG	CC	AA		TT	GG	CC	TT	CC	AA
human	13LUP-ro_Apr273	++	++		GG	CC	AA	TT	CC		TT	GG	CC	TT	CC	AA
human	13LUP-ro_Apr277	bb	++		AA	GG	GG	CC	AA		TT	GG	CC	TT	CC	AA
human	13LUP-ro_Apr292	bb	++		AA	GG	GG	CC	AA		TT	GG	CC	TT	CC	AA
human	13LUP-ro_Apr294	bb	a+		AA	GG	GG	CC	AA		CT	GC	CT	CT	CT	AG
Cattle	13LUP-ro_Jun567	bb	a+		AA	GG	GG	CC	AA		CT	GC	CT	CT	CT	GG
Human	13LUP-ro_Jun568	bb	++		AA	GG	GG	CC	AA		TT	GG	CC	TT	CC	AA
Cattle	13LUP-ro_Jun569	bb	++		AA	GG	GG	CC	AA		TT	GG	CC	TT	CC	AA
Cattle	13LUP-ro_Jun572	b+	++		GA	GC	AG	CT	CA		TT	GG	CC	TT	CC	AA
Human	13LUP-ro_Jun573	bb	++		AA	GG	GG	CC	AA		TT	GG	CC	TT	CC	AA
Cattle	13LUP-ro_Jun574	bb	++		AA	GG	GG	CC	AA		TT	GG	CC	TT	CC	AA
Cattle	13LUP-ro_Jun578	bb	++		AA	GG	GG	CC	AA		TT	GG	CC	TT	CC	AA
Human	13LUP-ro_Jun580	bb	++		GA	GG	GG	CC	AA		TT	GG	CC	TT	CC	AA
Cattle	13LUP-ro_Jun581	bb	++		AA	GG	GG	CC	AA		TT	GG	CC	TT	CC	AA
Cattle	13LUP-ro_Jun582	++	++		GG	CC	AA	TT	CC		TT	GG	CC	TT	CC	AA
Cattle	13LUP-ro_Jun591	b+	++		GA	GC	AG	CT	CA		TT	GG	CC	TT	CC	AA
Cattle	13LUP-ro_Jun598	bb	a+		AA	GC	GG	CC	AA		CT	GC	CT	CT	CT	AG
Cattle	13LUP-ro_Jun599	bb	++		AA	GG	GG	CC	AA		TT	GG	CC	TT	CC	AA
Human	13LUP-ro_Jun604	bb	a+		AA	GG	GG	CC	AA		CT	GC	CT	CT	CT	AG
Human	13LUP-ro_Jun609	bb	a+		AA	GG	GG	CC	AA		CT	GC	CT	CT	CT	AG
Cattle	13LUP-ro_Jun611	bb	++		AA	GG	GG	CC	AA		TT	GG	CC	TT	CC	AA
Cattle	13LUP-ro_Jun612	bb	a+		AA	GG	GG	CC	AA		CT	GC	CT	CT	CT	AG
Cattle	13LUP-ro_Jun613	bb	a+		AA	GG	GG	CC	AA		CT	GC	CT	CT	CT	AG
Human	13LUP-ro_Jun614	bb	a+		AA	GG	GG	CC	AA		CT	GC	CT	CT	CT	AG
Cattle	13LUP-ro_Jun615	bb	++		AA	GG	GG	CC	AA		TT	GG	CC	TT	CC	AA
Cattle	13LUP-ro_Jun617	bb	++		AA	GG	GG	CC	AA		TT	GG	CC	TT	CC	AA
Human	13LUP-ro_Jun618	bb	a+		AA	GG	GG	CC	CA		CT	GC	CT	CT	CT	AG
Cattle	13LUP-ro_Jun620	bb	++		AA	GG	GG	CC	AA		TT	GG	CC	TT	CC	AG
Human	13LUP-ro_Jun624	bb	++		AA	GG	GG	CC	AA		TT	GG	CC	TT	CC	AA
Human	13LUP-ro_Jun626	bb	++		AA	GG	GG	CC	AA		TT	GG	CC	TT	CC	AA
Cattle	13LUP-ro_Jun630	b+	++		GA	GC	AG	CT	CA		TT	GG	CC	TT	CC	AA
Human	13LUP-ro_Jun632	b+	++		GA	GC	AG	CT	CA		TT	GG	CC	TT	CC	AA
Cattle	13LUP-ro_Jun633	bb	++		AA	GG	GG	CC	AA		TT	GG	CC	TT	CC	AA
Cattle	13LUP-ro_Jun634	bb	++		AA	GG	GG	CC	AA		TT	GG	CC	TT	CC	AA
Cattle	13LUP-ro_Jun635	bb	++		AA	GG	GG	CC	AA		TT	GG	CC	TT	CC	AA
Human	13LUP-ro_Jun636	bb	++		AA	GG	GG	CC	AA		TT	GG	CC	TT	CC	AA
Human	13LUP-ro_Jun637	bb	++		GA	GG	GG	CC	AA		TT	GG	CC	TT	CC	AA
Human	13LUP-ro_Jun641	b+	++		GA	GC	AG	CT	CA		TT	GG	CC	TT	CC	AA
Cattle	13LUP-ro_Jun665	bb	++		AA	GG	GG	CC	AA		TT	GG	CC	TT	CC	AA
Cattle	13LUP-ro_Jun672	bb	++		AA	GG	GG	CC	AA		TT	GG	CC	TT	CT	AA
Cattle	13LUP-ro_Jun673	bb	++		AA	GG	GG	CC	AA		TT	GG	CC	TT	CC	AA
Cattle	13LUP-ro_Jun677	bb	++		AA	GG	GG	CC	AA		TT	GG	CC	TT	CC	AA
Cattle	13LUP-ro_Jun690	bb	++		AA	GG	GG	CC	AA		TT	GG	CC	TT	CC	AA
Cattle	13LUP-ro_Jun696	bb	a+		AA	GG	GG	CC	AA		CT	GC	CT	CT	CT	AG
Cattle	13LUP-ro_Jun700	bb	++		AA	GG	GG	CC	AA		TT	GG	CC	TT	CC	AA
Human	2012_LUPI_125	b+	++		GA	GC	AG	CT	CA		TT	GG	CC	TT	CC	AA
Cattle	2012_LUPI_126	b+	++		GA	GC	AG	CT	CA		TT	GG	CC	TT	CC	AA
Pig	2012_LUPI_127	bb	++		AA	GG	GG	CC	AA		TT	GG	CC	TT	CC	AA
Human	2012_LUPI_128	bb	++		AA	GG	GG	CC	AA		TT	GG	CC	TT	CC	AG
Human	2012_LUPI_129	b+	++		GA	GC	AG	CT	CA		TT	GG	CC	TT	CC	AA
Cattle	2012_LUPI_131	bb	++		AA	GG	GG	CC	AA		TT	GG	CC	TT	CC	AA
Cattle	2012_LUPI_132	bb	++		AA	GG	GG	CC	AA		TT	GG	CC	TT	CC	AA
Cattle	2012_LUPI_133	b+	a+		GA	GC	AG	CT	CA		CT	GC	CT	CT	CT	AG
Cattle	2012_LUPI_134	b+	a+		GA	GC	AG	CT	CA		CT	GG	CT	TT	CT	AG
Cattle	2012_LUPI_135	bb	++		AA	GG	GG	CC	AA		TT	GG	CC	TT	CC	AA
Dog	2012_LUPI_138	bb	++		AA	GG	GG	CC	AA		TT	GG	CC	TT	CC	AA
Pig	2012_LUPI_144	bb	++		AA	GG	GG	CC	AA		TT	GG	CC	TT	CC	AA
Pig	2012_LUPI_145	bb	++		AA	GG	GG	CC	AA		TT	GG	CC	TT	CC	AG
Human	2012_LUPI_146	bb	a+		AA	GG	GG	CC	AA		CT	GC	CT	CT	CT	AG
Human	2012_LUPI_156	b+	++		GA	GC	AG	CT	CA		TT	GG	CC	TT	CC	AA
Human	2012_LUPI_157	b+	++		GA	GC	AG	CT	CA		TT	GG	CC	TT	CC	AA
Human	2012_LUPI_161	bb	a+		AA	GG	GG	CC	AA		CT	GC	CT	CT	CT	AG
Human	2012_LUPI_162	b+	a+		GA	GC	AG	CT	CA		CT	GG	CT	CT	CT	AG
Human	2012_LUPI_166	b+	++		GA	GC	AG	CT	CA		TT	GG	CC	TT	CC	AA
Human	2012_LUPI_168	bb	a+		AA	GG	GG	CC	AA		CT	GC	CT	CT	CT	AG
Dog	2012_LUPI_169	b+	++		GA	GC	AG	CT	CA		TT	GG	CC	TT	CC	AA
Human	2012_LUPI_170	bb	++		AA	GG	GG	CC	AA		TT	GG	CC	TT	CC	AA
Human	2012_LUPI_171	b+	++		GA	GC	AG	CC	CA		TT	GG	CC	TT	CC	AA
Human	2012_LUPI_173	b+	++		GA	GC	AG	CT	CA		TT	GG	CC	TT	CT	AA
Dog	2012_LUPI_177	bb	++		AA	GG	GG	CC	AA		TT	GG	CC	TT	CC	AA
Human	2012_LUPI_178	bb	++		AA	GG	GG	CC	AA		TT	GG	CC	TT	CC	AA
Dog	2012_LUPI_179	bb	++		AA	GG	GG	CC	AA		TT	GG	CC	TT	CC	AA
Human	2012_LUPI_180	b+	++		GA	GC	AG	CT	CA		TT	GG	CC	TT	CC	AA
Dog	2012_LUPI_181	bb	++		AA	GG	GG	CC	AA		TT	GG	CC	TT	CC	AA
Dog	2012_LUPI_184	bb	++		AA	GG	GG	CC	AA		TT	GG	CC	TT	CC	AA
Human	2012_LUPI_185	bb	++		AA	GG	GG	CT	AA		TT	GG	CC	TT	CC	AA
Dog	2012_LUPI_187	bb	++		AA	GG	GG	CC	AA		TT	GG	CC	TT	CC	AA
Human	2012_LUPI_188	b+	++		GA	GC	AG	CT	CA		TT	GG	CC	TT	CC	AA
Human	2012_LUPI_198	bb	++		AA	GG	GG	CC	AA		TT	GG	CC	TT	CC	AA
Dog	2012_LUPI_207	bb	++		AA	GG	GG	CC	AA		TT	GG	CC	TT	CC	AA
Human	2012_LUPI_210	bb	++		GA	GG	GG	CC	AA		TT	GG	CC	TT	CC	AA
Human	2012_LUPI_211	bb	++		AA	GG	GG	CC	AA		TT	GG	CC	TT	CC	AA
Human	2012_LUPI_213	bb	++		AA	GG	GG	CC	AA		TT	GG	CC	TT	CT	AA
Human	2012_LUPI_221	bb	++		AA	GG	GG	CC	AA		TT	GG	CC	TT	CC	AG
Pig	2012_LUPI_230	bb	a+		AA	GG	GG	CC	AA		CT	GC	CT	CT	TT	AG
Human	2012_LUPI_233	bb	++		AA	GG	GG	CC	AA		TT	GG	CC	TT	CC	AA
Human	2012_LUPI_234	bb	a+		AA	GG	GG	CC	AA		CT	GC	CT	CT	CT	AG
Dog	2012_LUPI_236	bb	a+		AA	GG	GG	CC	AA		CT	GC	CT	CT	CT	AG
Human	2012_LUPI_237	bb	++		AA	GG	GG	CC	AA		TT	GG	CC	TT	CC	AA
Human	2012_LUPI_240	b+	a+		GA	GC	AG	CT	CA		CT	GC	CT	CT	CT	AG
Pig	2012_LUPI_241	bb	++		AA	GG	GG	CC	AA		TT	GG	CC	TT	CC	AA
Human	2012_LUPI_253	b+	++		GA	GC	AG	CT	CA		TT	GG	CC	TT	CC	AA
Human	2012_LUPI_254	bb	a+		AA	GG	GG	CC	AA		CT	GC	CT	CT	CT	AG
Human	2012_LUPI_260	bb	++		AA	GG	GG	CC	AA		TT	GG	CC	TT	CC	AA
Human	2012_LUPI_262	bb	++		GA	GG	GG	CC	AA		TT	GG	CC	TT	CC	AA
Dog	2012_LUPI_263	bb	++		AA	GG	GG	CC	AA		TT	GG	CC	TT	CC	AA
Dog	2012_LUPI_264	bb	++		AA	GG	GG	CC	AA		TT	GG	CC	TT	CC	AA
Human	2012_LUPI_267	b+	++		GA	GC	AG	CT	CA		TT	GG	CC	TT	CC	AA
Pig	2012_LUPI_268	b+	++		GA	GG	AG	CT	CA		TT	GG	CC	TT	CC	AA
Human	2012_LUPI_269	bb	++		AA	GG	GG	CC	AA		TT	GG	CC	TT	CC	AA
Pig	2012_LUPI_273	b+	a+		GA	GC	AG	CT	CA		CT	GC	CT	CT	CT	AG
Human	2012_LUPI_274	b+	++		GA	GC	AG	CT	CA		TT	GG	CC	TT	CC	AA
Dog	2012_LUPI_275	b+	++		GA	GC	AG	CT	CA		TT	GG	CC	TT	CC	AA
Human	2012_LUPI_277	b+	++		GA	GC	AG	CT	CA		TT	GG	CC	TT	CC	AA
Human	2012_LUPI_278	b+	++		GA	GC	AG	CT	CA		TT	GG	CC	TT	CC	AA
Human	2012_LUPI_279	bb	a+		AA	GG	GG	CC	AA		CT	GC	CT	CT	CT	AG
Dog	2012_LUPI_283	bb	++		AA	GG	GG	CC	AA		TT	GG	CC	TT	CC	AG
Human	2012_LUPI_284	bb	a+		AA	GG	GG	CC	AA		CT	GC	CT	CT	CT	AG
Human	2012L_LUPI_001	bb	a+		AA	GG	GG	CC	AA		CT	GC	CT	CT	CT	AG
Human	2012L_LUPI_002	b+	++		GA	GC	AG	CT	CA		TT	GG	CC	TT	CC	AA
Cattle	2012L_LUPI_003	bb	++		AA	GG	GG	CC	CA		TT	GG	CC	TT	CC	AA
Cattle	2012L_LUPI_004	b+	++		GA	GC	AG	CT	CA		TT	GG	CC	TT	CC	AA
Cattle	2012L_LUPI_005	++	++		GG	CC	AA	TT	CC		TT	GG	CC	TT	CC	AA
Human	2012L_LUPI_007	b+	++		GA	GC	AG	CT	CA		TT	GG	CC	TT	CC	AA
Cattle	2012L_LUPI_008	b+	++		GA	GC	AG	CT	CA		TT	GG	CC	TT	CC	AA
Cattle	2012L_LUPI_010	bb	++		AA	GG	GG	CC	AA		TT	GG	CC	TT	CC	AA
Human	2012L_LUPI_011	bb	a+		AA	GG	GG	CC	AA		CT	GC	CT	CT	CT	AG
Cattle	2012L_LUPI_012	b+	++		GA	GC	AG	CT	CA		TT	GG	CC	TT	CC	AA
Cattle	2012L_LUPI_014	bb	++		AA	GG	GG	CC	?		TT	GC	CC	TT	CC	AA
Cattle	2012L_LUPI_015	bb	++		AA	GG	GG	CC	AA		TT	GG	CC	TT	CC	AA
Cattle	2012L_LUPI_016	bb	++		AA	GG	GG	CC	AA		TT	GG	CC	TT	CC	AA
Cattle	2012L_LUPI_017	bb	++		AA	GG	GG	CC	AA		TT	GG	CC	TT	CC	AA
Cattle	2012L_LUPI_018	bb	a+		AA	GG	GG	CC	AA		CT	GC	CT	CT	CT	AG
Cattle	2012L_LUPI_019	b+	++		GA	GC	AG	CT	CA		TT	GG	CC	TT	CC	AA
Mixed Cattle-Goat	2012L_LUPI_020	b+	++		GA	GC	AG	CT	CA		TT	GG	CC	TT	CC	AA
Cattle	2012L_LUPI_021	bb	++		AA	GG	GG	CC	AA		TT	GG	CC	TT	CC	AA
Cattle	2012L_LUPI_022	bb	++		AA	GG	GG	CC	AA		TT	GG	CC	TT	CC	AA
Mixed Cattle-Goat	2012L_LUPI_023	bb	++		AA	GG	GG	CC	AA		TT	GG	CC	TT	CC	AA
Human	2012L_LUPI_024	bb	a+		AA	GG	GG	CC	AA		CT	GC	CT	CT	CT	AG
Human	2012L_LUPI_025	bb	a+		AA	GG	GG	CC	AA		CT	GC	CT	CT	CT	AG
Human	2012L_LUPI_026	b+	++		GA	GC	AG	CT	CA		TT	GG	CC	TT	CC	AA
Cattle	2012L_LUPI_028	b+	++		GA	GC	AG	CT	CA		TT	GG	CC	TT	CC	AA
Goat	2012L_LUPI_029	bb	++		AA	GG	GG	CC	AA		TT	GG	CC	TT	CC	AA
Human	2012L_LUPI_030	bb	++		AA	GG	GG	CC	AA		TT	GG	CC	TT	CC	AA
Human	2012L_LUPI_031	bb	++		AA	GG	GG	CC	AA		TT	GG	CC	TT	CC	AA
Cattle	2012L_LUPI_032	bb	a+		AA	GG	GG	CC	AA		CT	GC	CT	CT	CT	AG
Cattle	2012L_LUPI_033	bb	++		AA	GG	GG	CC	AA		TT	GG	CC	TT	CC	AA
Cattle	2012L_LUPI_034	bb	++		AA	GG	GG	CC	AA		TT	GG	CC	TT	CC	AA
Cattle	2012L_LUPI_035	bb	++		AA	GG	GG	CC	AA		TT	GG	CC	TT	CC	AA
Cattle	2012L_LUPI_036	b+	++		GA	GC	AG	CC	CA		TT	GG	CC	CT	CC	AA
Cattle	2012L_LUPI_037	bb	++		AA	GG	GG	CC	AA		TT	GG	CC	TT	CC	AA
Cattle	2012L_LUPI_038	b+	++		GA	GC	AG	CT	CA		TT	GG	CC	TT	CC	AA
Cattle	2012L_LUPI_039	bb	++		AA	GG	GG	CC	AA		TT	GG	CC	TT	CC	AA
Cattle	2012L_LUPI_041	bb	++		AA	GG	GG	CC	AA		TT	GG	CC	TT	CC	AA
Cattle	2012L_LUPI_042	bb	++		AA	GG	GG	CC	AA		TT	GG	CC	TT	CC	AA
Cattle	2012L_LUPI_044	b+	++		GA	GC	AG	CT	CA		TT	GG	CC	TT	CC	AA
Cattle	2012L_LUPI_045	bb	++		AA	GG	GG	CC	AA		TT	GG	CC	TT	CC	AA
Cattle	2012L_LUPI_046	b+	++		GA	GC	AG	CT	CA		TT	GG	CC	TT	CC	AA
Cattle	2012L_LUPI_047	bb	++		AA	GG	GG	CC	AA		TT	GG	CC	TT	CC	AA
Dog	2012L_LUPI_048	bb	++		AA	GG	GG	CC	AA		TT	GG	CC	TT	CC	AA
Cattle	2012L_LUPI_049	bb	++		AA	GG	GG	CC	AA		TT	GG	CC	TT	CC	AA
Cattle	2012L_LUPI_050	bb	++		AA	GG	GG	CC	AA		TT	GG	CC	TT	CC	AA
Human	2012L_LUPI_051	bb	++		AA	GG	GG	CC	AA		TT	GG	CC	TT	CC	AA
Human	2012L_LUPI_052	++	++		GG	CC	AA	TT	CC		TT	GG	CC	TT	CC	AA
Pig	2012L_LUPI_053	bb	++		AA	GG	GG	CC	AA		TT	GG	CC	TT	CC	AA
Cattle	2012L_LUPI_055	b+	++		GA	GC	AG	CT	AA		TT	GG	CC	TT	CC	AA
Human	2012L_LUPI_056	b+	++		GA	GC	AG	CT	CA		TT	GG	CC	TT	CC	AA
Human	2012L_LUPI_057	bb	++		AA	GG	GG	CC	AA		TT	GG	CC	TT	CC	AG
Goat	2012L_LUPI_058	b+	++		GA	GC	AG	CT	CA		TT	GG	CC	TT	CC	AA
Cattle	2012L_LUPI_059	b+	++		GA	GC	AG	CT	CA		TT	GG	CC	TT	CC	AA
Cattle	2012L_LUPI_060	bb	a+		AA	GG	GG	CC	AA		CT	GC	CT	TT	CT	AG
Cattle	2012L_LUPI_061	bb	++		AA	GG	GG	CC	AA		TT	GG	CC	TT	CC	AA
Cattle	2012L_LUPI_062	bb	++		AA	GG	GG	CC	AA		TT	GG	CC	TT	CC	AA
Cattle	2012L_LUPI_063	bb	++		AA	GG	GG	CC	AA		TT	GG	CC	TT	CC	AA
Cattle	2012L_LUPI_064	bb	++		AA	GG	GG	CC	AA		TT	GG	CC	TT	CC	AA
Cattle	2012L_LUPI_065	bb	++		AA	GG	GG	CC	AA		TT	GG	CC	TT	CC	AA
Cattle	2012L_LUPI_066	b+	++		GA	GC	AG	CT	CA		TT	GG	CC	TT	CC	AA
Cattle	2012L_LUPI_067	bb	++		AA	GG	GG	CC	AA		TT	GG	CC	TT	CC	AA
Cattle	2012L_LUPI_068	bb	++		AA	GG	GG	CC	AA		TT	GG	CC	TT	CC	AA
Cattle	2012L_LUPI_069	bb	++		AA	GG	GG	CC	AA		TT	GG	CC	TT	CC	AG
Cattle	2012L_LUPI_070	bb	++		AA	GG	GG	CC	AA		TT	GG	CC	TT	CC	AA
Cattle	2012L_LUPI_071	bb	++		AA	GG	GG	CC	AA		TT	GG	CC	TT	CC	AA
Cattle	2012L_LUPI_072	bb	++		AA	GG	GG	CC	AA		TT	GG	CC	TT	CC	AA
Cattle	2012L_LUPI_073	b+	++		GA	GC	AG	CT	CA		TT	GG	CC	TT	CC	AA
Cattle	2012L_LUPI_074	bb	++		AA	GG	GG	CC	AA		TT	GG	CC	TT	CC	AA
Dog	2012L_LUPI_076	bb	a+		AA	GG	GG	CC	AA		CT	GC	CC	CT	CT	AG
Cattle	2012L_LUPI_077	bb	++		AA	GG	GG	CC	AA		TT	GG	CC	TT	CC	AA
Cattle	2012L_LUPI_078	bb	a+		AA	GG	GG	CC	AA		CT	GG	CT	CT	CT	AG
Cattle	2012L_LUPI_080	b+	++		GA	GC	AG	CT	CA		TT	GG	CC	TT	CC	AA
Cattle	2012L_LUPI_081	b+	++		GA	GC	AG	CT	CA		TT	GG	CC	TT	CC	AA
Cattle	2012L_LUPI_082	b+	++		GA	GC	AG	CT	CA		TT	GG	CC	TT	CC	AA
Cattle	2012L_LUPI_083	bb	++		AA	GG	GG	CC	AA		TT	GG	CC	TT	CC	AA
Pig	2012L_LUPI_084	bb	++		AA	GG	GG	CC	AA		TT	GG	CC	TT	CC	AA
Cattle	2012L_LUPI_085	b+	a+		GA	GC	AG	CT	CA		CT	GC	CC	CT	CT	AG
Mixed Human-Cattle	2012L_LUPI_086	bb	++		AA	GG	GG	CC	AA		TT	GG	CC	TT	CC	AA
Cattle	2012L_LUPI_087	bb	++		AA	GG	GG	CC	AA		TT	GG	CC	TT	CC	AG
Dog	2012L_LUPI_090	bb	aa		AA	GG	GG	CC	AA		CC	CC	TT	CC	TT	GG
Dog	2012L_LUPI_090	bb	aa		AA	GG	GG	CC	AA		CC	CC	TT	CC	TT	GG
Human	2012L_LUPI_095	b+	++		GA	GC	AG	CT	CA		TT	GG	CC	TT	CT	AA
Human	2012L_LUPI_096	bb	a+		AA	GG	GG	CC	AA		CT	GC	CT	CT	CT	AG
Human	2012L_LUPI_098	b+	++		GA	GC	AA	CT	CA		TT	GG	CC	TT	CC	AA
Human	2012L_LUPI_100	b+	++		GA	GC	AG	CT	CA		TT	GG	CC	TT	CC	AA
Human	2012L_LUPI_101	bb	++		AA	GG	GG	CC	AA		TT	GG	CC	TT	CC	AA
Dog	2012L_LUPI_102	bb	aa		AA	GG	GG	CC	AA		CC	CC	TT	CC	CT	GG
Human	2012L_LUPI_103	bb	++		AA	GG	GG	CC	AA		TT	GG	CC	TT	CC	AA
Mixed-Dog/Human	2012L_LUPI_104	b+	a+		GA	GC	AG	CT	CA		CT	GC	CT	CT	CT	AG
Goat	2012L_LUPI_105	bb	a+		AA	GG	GG	CC	AA		CT	GC	CT	CT	CT	AG
Cattle	2012L_LUPI_106	bb	a+		AA	GG	GG	CC	AA		CT	GC	CT	CT	CT	AG
Human	2012L_LUPI_109	bb	a+		AA	GG	GG	CC	AA		CT	GC	CT	CT	CT	AG
Cattle	2012L_LUPI_111	bb	++		AA	GG	GG	CC	AA		TT	GG	CC	TT	CC	AA
Cattle	2012L_LUPI_112	b+	++		GA	GC	AG	CC	CC		TT	GG	CC	TT	CC	AG
Cattle	2012L_LUPI_113	bb	++		AA	GG	GG	CC	AA		TT	GG	CC	TT	CT	AA
Cattle	2012L_LUPI_114	bb	++		AA	GG	GG	CC	CA		TT	GG	CC	TT	CC	AA
Cattle	2012L_LUPI_115	bb	++		AA	GG	GG	CC	AA		TT	GG	CC	TT	CC	AG
Cattle	2012L_LUPI_116	b+	++		GA	GC	AG	CT	CA		TT	GG	CC	TT	CC	AA
Cattle	2012L_LUPI_117	++	++		GG	CC	AA	TT	CC		TT	GG	CC	TT	CC	AA
Cattle	2012L_LUPI_118	bb	a+		AA	GG	GG	CC	AA		CT	GC	CT	CT	CT	AG
Cattle	2012L_LUPI_119	b+	++		GA	GC	AG	CT	CA		TT	GG	CC	TT	CC	AA
Cattle	2012L_LUPI_120	bb	++		AA	GG	GG	CC	AA		TT	GG	CC	TT	CC	AA
Cattle	2012L_LUPI_121	b+	a+		GA	GC	AG	CT	CA		CT	GC	CT	CT	CT	AG
Cattle	2012L_LUPI_122	bb	++		AA	GG	GG	CC	AA		TT	GG	CC	TT	CC	AA
Karyotype = bb/unknown	2013_LUPI_17_KY	bb	++		AA	GG	GG	CC	AA		TT	GG	CC	TT	CC	AA
Karyotype = bb/++	2013_LUPI_18_KY	bb	++		AA	GG	GG	CC	AA		TT	GG	CC	TT	CC	AA
Karyotype = bb/a+	2013_LUPI_19_KY	bb	a+		AA	GG	GG	CC	AA		CT	GC	CT	CT	CT	AG
Karyotype = b+/++	2013_LUPI_20_KY	b+	++		GA	GC	AG	CT	CA		TT	GG	CC	TT	CT	AA
Karyotype = bb/++	2013_LUPI_22_KY	bb	++		AA	GG	GG	CC	AA		TT	GG	CC	TT	CC	AA
Karyotype = bb/++	2013_LUPI_23_KY	bb	++		AA	GG	GG	CC	AA		TT	GG	CC	TT	CC	AA
Karyotype = b+/++	2013_LUPI_25_KY	b+	++		GA	GC	AG	CT	CA		TT	GG	CC	TT	CC	AG
Karyotype = unknown/++	2013_LUPI_32_KY	bb	++		AA	GG	GG	CC	AA		TT	GG	CC	TT	CC	AA
Karyotype = b+/++	2013_LUPI_34_KY	b+	++		AA	GC	AG	CT	CA		TT	GG	CC	TT	CC	AG
Karyotype = bb/unknown	2013_LUPI_54_KY	bb	a+		AA	GG	GG	CC	AA		CT	GG	CT	TT	CT	AG
Karyotype = bb/unknown	2013_LUPI_66_KY	bb	++		AA	GG	GG	CC	AA		TT	GG	CC	TT	CC	AA
Karyotype = b+/++	2013_LUPI_68_KY	b+	++		GA	GC	AG	CT	CA		TT	GG	CC	TT	CC	AA
Karyotype = b+/++	2013_LUPI_69_KY	b+	++		GA	GC	AG	CT	CA		TT	GG	CC	TT	CC	AA
Karyotype = b+/++	2013_LUPI_73_KY	b+	++		GA	GC	AG	CT	CA		TT	GG	CC	TT	CC	AA
Karyotype = bb/++	2013_LUPI_77_KY	bb	++		AA	GG	GG	CC	AA		TT	GG	CC	TT	CC	AA
