# Supplementary material for: The Genetic Basis of Host Preference and Resting Behavior in the Major African Malaria Vector, Anopheles arabiensis
Source: PLoS Genet. 2016 Sep 15;12(9):e1006303. doi: 10.1371/journal.pgen.1006303 (PMC5025075; doi:10.1371/journal.pgen.1006303)
Supplement: S7 Table — These tables summarize the inversion and host data. The frequency of the 3Ra was much lower among cattle-fed (7.75%) versus non-cattlefed (14.53%) mosquitoes. Both the 2Rb and 3Ra were within Hardy-Weinberg expectations, except for the dog-fed subgroup, which had an enrichment of 3Ra homozygotes (P = 0.02). (XLSX) [file pgen.1006303.s007.xlsx]

## Sheet: S7_Genotyping_data_summary
Table S7. Genotyping data summary
									*Sample sizes less than 20 were excluded from HWE analysis.
Count of 3Ra	Column Labels				# of alleles	# of alleles	(Host N>10)		Expected #	Expected #	Expected #		HWE
Row Labels	(++)	a+	aa	Grand Total	a	(+)	freq a		Homozygote reference:	Heterozygote:	Homozygote variant:	C2=	P-value =
cattle	106	20		126	20	232	0.0794		106.786	18.4201	0.794349	0.935637	0.333403
dog	30	7	3	40	13	67	0.1625		28.0562	10.8875	1.05625	5.0997	0.02393
Goat	2	1		3	1	5
human	99	32	1	132	34	230	0.1288		100.187	29.6236	2.18981	0.851158	0.356225
Mixed cattle-Goat	2			2	0	4
Mixed human-cattle	1			1	0	2
Mixed-dog/human		1		1	1	1
Mixed-dog/Pig	1			1	0	2
Pig	38	19		57	19	95	0.1667		39.5802	15.8359	1.58397	2.27927	0.131113
Grand Total	279	80	4	363					274.2	75.6	5.2	0.362992	0.546849
				non-human	53	405	0.1157
				human	35	233	0.1306
				non-cattle	68	400	0.1453
	N	%		cattle	20	238	0.0775
human-fed	134	0.369146
cattle-fed	129	0.355372
mutliple-hosts	5	0.0137741
									*Sample sizes less than 20 were excluded from HWE analysis.
Count of 2Rb	Column Labels				# of alleles	# of alleles	(Host N>10)		Expected #	Expected #	Expected #		HWE
Row Labels	(++)	b+	bb	Grand Total	b	(+)	freq B		Homozygote reference:	Heterozygote:	Homozygote variant:	C2=	P-value =
cattle	4	33	89	126	211	41	0.8373		3.33538	34.3296	88.335	0.188939	0.663799
dog		4	36	40	76	4	0.95		0.1	3.8	36.1	0.110803	0.739231
Goat		1	2	3	5	1
human	4	42	86	132	214	50	0.8106		4.73515	40.5313	86.7336	0.17356	0.67696
Mixed cattle-Goat		1	1	2	3	1
Mixed human-cattle			1	1	2	0
Mixed-dog/human		1		1	1	1
Mixed-dog/Pig			1	1	2	0
Pig	1	18	38	57	94	20	0.8246		1.75361	16.4884	38.758	0.477274	0.489736
Grand Total	9	100	254	363					9.3	96.4	249.3	0.0150148	0.902476
				non-human	391	67	0.8537
				human	217	51	0.8097
				non-cattle	392	76	0.8376
				cattle	216	42	0.8372
Combined 2Rb and 3Ra data:
Count of Sample	Column Labels
	(++)		(++) Total	b+			b+ Total	bb			bb Total	Grand Total
Row Labels	(++)	a+		(++)	a+	aa		(++)	a+	aa
cattle	4		4	26	7		33	76	13		89	126
dog				3	1		4	27	6	3	36	40
Goat				1			1	1	1		2	3
human	3	1	4	35	6	1	42	61	25		86	132
Mixed cattle-Goat				1			1	1			1	2
Mixed human-cattle								1			1	1
Mixed-dog/human					1		1					1
Mixed-dog/Pig								1			1	1
Pig	1		1	8	10		18	29	9		38	57
Grand Total	8	1	9	74	25	1	100	197	54	3	254	363
