# Supplementary material for: The Genetic Basis of Host Preference and Resting Behavior in the Major African Malaria Vector, Anopheles arabiensis
Source: PLoS Genet. 2016 Sep 15;12(9):e1006303. doi: 10.1371/journal.pgen.1006303 (PMC5025075; doi:10.1371/journal.pgen.1006303)
Supplement: S8 Table — To highlight candidate genes that may influence host preference we collected all genes within the “odorant binding” gene ontology category (GO:0005549) that occur within the 3Ra inversion breakpoints. Then, we sorted the genes based on mean FST estimates for each gene (plus 1kb upstream to include regulatory variation) between 3Ra standard (N = 39) and 3Ra inverted (N = 9) genomes. We chose to focus on odorant binging genes because the odorant receptor Or4 was found to be involved in host seeking behavior in Aedes aegypti [21]. This approach assumes that the genes that are the most diverged between inversion states are more likely to have functional differences. Additionally, this method excludes non-odorant binding genes, which might also influence host preference. (XLSX) [file pgen.1006303.s008.xlsx]

## Sheet: S8_3Ra_candidate_genes
Table S8. Candidate "odorant binding" genes in 3Ra
sorted by mean Fst for each gene (+1kb upstream) between 3Ra and standard inverted genomes.
CHR	start	end	ID	Gene	# of SNPs	mean_FST:	max_single_SNP_FST:
3R	37332634	37334540	AARA011376	3-oxoacyl-_acyl-carrier_protein_reductase_fabG2	107	0.40661	0.809522
3R	36955600	36957347	AARA011355	28S_ribosomal_protein_S7_mitochondrial_precursor	125	0.259634	0.73993
3R	36957573	36961049	AARA011357	U3_small_nucleolar_RNA-associated_protein	181	0.237851	0.684438
3R	13793846	13802491	AARA010961	Pigeon_protein	486	0.211986	0.768078
3R	37305018	37306788	AARA011373	odorant_binding_protein_antennal	137	0.200524	0.724172
3R	36381202	36382594	AARA011810	40S_ribosomal_protein_S15a	81	0.197732	0.625579
3R	16051268	16054673	AARA010875	minichromosome_maintenance_protein	327	0.182338	0.786761
3R	13787105	13789995	AARA010964	Zinc_finger_CCCH_domain-containing_protein	131	0.178946	0.801628
3R	37384237	37393395	AARA011381	Bardet-Biedl_syndrome_2_protein	447	0.176061	1
3R	20214848	20217792	AARA009446	odorant_receptor_Or65	214	0.174762	0.757941
3R	17320741	17323093	AARA010826	Leucine_carboxyl_methyltransferase_1_protein	178	0.172161	0.742099
3R	35404788	35412598	AARA011851	Fibronectin_type-III_domain-containing_protein_3a	538	0.169718	0.746032
3R	25346033	25356525	AARA008625	Cysteine-rich_secretory_protein_2_precursor	831	0.168155	0.742651
3R	15658156	15660708	AARA010895	Juvenile_hormone-inducible_protein	255	0.167054	0.805627
3R	16011197	16012685	AARA010880	S-phase_kinase-associated_protein	138	0.161716	0.741935
3R	17720082	17723356	AARA010813	Elongation_of_very_long_chain_fatty_acids_protein	255	0.154633	0.768078
3R	36902411	36909577	AARA011345	RNA-binding_protein	357	0.150644	0.746032
3R	22093879	22100790	AARA009532	nuclear_pore_complex_protein_Nup214	486	0.147677	0.840689
3R	36374996	36377042	AARA011812	RNA-binding_protein_with_serine-rich_domain	158	0.141196	0.628577
3R	20505321	20507339	AARA009469	60S_ribosomal_protein_L7	207	0.139945	0.674532
3R	36915805	36920249	AARA011347	solute_carrier_family_25_mitochondrial_uncoupling_protein_member	388	0.13904	0.746032
3R	35390681	35395748	AARA011854	Major_facilitator_superfamily_domain-containing_protein	388	0.137605	0.762028
3R	36391101	36393558	AARA011808	WD_repeat-containing_protein	131	0.137122	0.679178
3R	13789317	13792731	AARA010963	protein_SDA1	203	0.13697	0.625579
3R	18008490	18014943	AARA010800	trafficking_kinesin-binding_protein	451	0.133757	0.753403
3R	14641216	14643914	AARA010928	cell_cycle_checkpoint_protein	126	0.133611	0.393546
3R	17727661	17729365	AARA010812	23.4_kDa_salivary_protein	93	0.13046	0.727273
3R	31769296	31771871	AARA000272	bone_morphogenetic_protein_receptor_type-1B	208	0.13009	0.799979
3R	25359281	25374826	AARA008626	PH_domain_and_leucine-rich_repeat-containing_protein_phosphatase	1352	0.129444	0.724172
3R	32163764	32165789	AARA000234	cellular_retinaldehyde-binding_protein	137	0.127948	0.724914
3R	15390687	15402368	AARA010902	chromodomain-helicase-DNA-binding_protein	954	0.127553	0.829031
3R	32611340	32613839	AARA000216	odorant_receptor_Or81	219	0.126191	0.625579
3R	20886332	20894416	AARA009493	recombining_binding_protein_suppressor_of_hairless	1042	0.126095	0.782971
3R	20523896	20529404	AARA009472	STIP1_homology_and_U-box_containing_protein	528	0.125495	0.785606
3R	14819941	14822426	AARA010919	actin-like_protein_6B	212	0.124246	0.78574
3R	36272420	36276826	AARA011818	myotubularin_related_protein	302	0.12371	0.563162
3R	22924425	22932290	AARA009570	U3_small_nucleolar_RNA-associated_protein	647	0.118521	0.742976
3R	30376897	30392952	AARA000334	Protein_ARRD-6_isoform_a	1569	0.118228	0.846582
3R	19881210	19894044	AARA009412	chromosome_transmission_fidelity_protein	1350	0.117613	0.803571
3R	14056897	14059093	AARA010946	Phosphotyrosyl_phosphatase_activator_protein	98	0.116435	0.625579
3R	13713198	13715403	AARA010976	nuclear_pore_complex_protein_Nup53	153	0.113774	0.581757
3R	35050556	35052246	AARA011876	U3_small_nucleolar_RNA-associated_protein	127	0.113278	0.497598
3R	15341856	15347869	AARA010905	U3_small_nucleolar_ribonucleoprotein_protein_LCP5	585	0.113193	0.79082
3R	28071789	28088370	AARA008719	Protein_son_of_sevenless	1230	0.111682	0.846154
3R	26294919	26302622	AARA008668	protein_expanded	497	0.110597	0.768078
3R	35272126	35275720	AARA011857	odorant_receptor_Or300	382	0.108942	0.888889
3R	15808986	15812305	AARA010893	protein_zwilch	248	0.106253	0.693702
3R	17918309	17920583	AARA010806	Immunoglobulin_CD79A_binding_protein	178	0.104796	0.73142
3R	26308198	26313238	AARA008670	Mitochondrial_carnitine/acylcarnitine_carrier_protein	333	0.102195	0.766667
3R	33412188	33414746	AARA000206	Ankyrin_repeat_domain-containing_protein	265	0.101063	0.653566
3R	22106502	22109521	AARA009536	protein_cornichon_homolog	273	0.100857	0.727273
3R	20194200	20196619	AARA009443	cuticular_protein_CPLCP8	184	0.0998566	0.727273
3R	33676970	33679295	AARA000198	Membrane_protein_GNA1220	174	0.0977918	0.674532
3R	32609495	32611987	AARA000217	odorant_receptor_Or462	258	0.0974883	0.710869
3R	26059408	26063249	AARA008660	suppressor_of_tumorigenicity_protein	291	0.0963832	0.669031
3R	17036549	17039507	AARA010846	Tripartite_motif-containing_protein	287	0.0959671	0.871785
3R	21795815	21798237	AARA009524	cuticular_protein_RR-2_family	239	0.0949808	0.625579
3R	35503127	35505270	AARA011844	histidine_protein_methyltransferase_1_homolog	174	0.0947567	0.727273
3R	29145214	29155298	AARA008770	RanBP-type_and_C3HC4-type_zinc_finger-containing_protein	730	0.0934434	0.705097
3R	35051492	35055969	AARA011875	T-complex_protein_1_delta_subunit	308	0.0927288	0.633884
3R	13715412	13719592	AARA010975	phospholipase_A-2-activating_protein	267	0.0908242	0.628775
3R	22373122	22379154	AARA009548	CzcD_Cation-efflux_system_membrane_protein	613	0.0884382	0.724172
3R	23337980	23342217	AARA009584	LIX1-like_protein	378	0.0868563	0.727273
3R	15810766	15812595	AARA010892	Maf-like_protein_yceF	163	0.0861412	0.532489
3R	25633119	25635458	AARA008646	odorant_receptor_Or76	274	0.084753	0.625579
3R	33674699	33678751	AARA000199	pre-rRNA-processing_protein_TSR1	300	0.0847521	0.727273
3R	32475253	32477254	AARA000222	odorant_binding_protein	208	0.0838956	0.746032
3R	31289816	31295714	AARA000297	Kip1_ubiquitination-promoting_complex_protein	448	0.0832084	0.631283
3R	23343763	23345713	AARA009585	cytochrome_b-561_domain_containing_protein	170	0.0830743	0.625579
3R	28772517	28786241	AARA008746	CAP-Gly_domain-containing_linker_protein	1077	0.0823184	0.682331
3R	25305859	25310657	AARA008615	atrophin-1_interacting_protein_5_WW_domain_containing_E3_ubiquitin_protein_li	279	0.0802838	0.693702
3R	18249465	18252300	AARA010785	leucine-rich_repeat-containing_protein	309	0.0789587	0.679178
3R	16858469	16860882	AARA010852	Protein_bem46	187	0.0788526	0.488509
3R	35056639	35059173	AARA011873	ubiquitin_thioesterase_protein_OTUB1	138	0.0773382	0.693702
3R	25376076	25380654	AARA008627	LIM/homeobox_protein_Lhx3	482	0.0764201	0.590997
3R	32606789	32609333	AARA000218	odorant_receptor_Or83	286	0.0750712	0.76912
3R	33718113	33719754	AARA000193	chromobox_protein	118	0.0740108	0.593331
3R	20820076	20825144	AARA009488	WD_repeat_and_FYVE_domain-containing_protein	419	0.073709	0.718711
3R	19846210	19848809	AARA009410	regucalcin_protein	232	0.0734806	0.723077
3R	31847807	31852793	AARA000267	Mitochondrial_carrier_protein_Rim2	311	0.0729479	0.768078
3R	21094236	21099129	AARA009500	protein_turtle	543	0.0711811	0.846154
3R	25325072	25328280	AARA008620	FAD-dependent_oxidoreductase_domain-containing_protein	188	0.0710178	0.410891
3R	18518695	18520462	AARA010774	FK506-binding_protein	231	0.0707648	0.625579
3R	17098788	17100434	AARA010837	translocon-associated_protein_subunit_gamma	137	0.0699071	0.478639
3R	32154143	32156516	AARA000236	Cellular_retinaldehyde-binding_protein	316	0.0694743	0.679178
3R	17716388	17718681	AARA010814	Elongation_of_very_long_chain_fatty_acids_protein	212	0.0666837	0.625579
3R	19985859	19987838	AARA009423	defense_protein	137	0.0665445	0.615372
3R	35298142	35300752	AARA011856	odorant_receptor_Or92	204	0.0663435	0.529329
3R	24015579	24020553	AARA006560	Teashirt-like_protein	445	0.0650367	0.675403
3R	30864539	30867985	AARA000319	Seminal_fluid_protein_HACP027	246	0.0640148	0.675403
3R	26036328	26037977	AARA008656	ER-derived_vesicles_protein_ERV14	162	0.0639189	0.559575
3R	24523627	24526516	AARA006539	protein_arginine_N-methyltransferase	179	0.0636666	0.733333
3R	21513654	21516584	AARA009511	Pin2-interacting_protein_X1	322	0.0629354	0.625579
3R	16863213	16866941	AARA010850	DNA_repair_and_recombination_protein_RAD54_and_RAD54-like_protein	364	0.0626036	0.648543
3R	27549400	27556377	AARA008692	actin-related_protein_2/3_complex_subunit	633	0.0625595	0.727273
3R	31863383	31865343	AARA000265	F-box_and_leucine-rich_repeat_protein	99	0.0616452	0.42127
3R	27545994	27549680	AARA008690	28S_ribosomal_protein_S21_mitochondrial	273	0.0613739	0.64129
3R	21517843	21519718	AARA009513	TIMELESS-interacting_protein	232	0.0600033	0.558733
3R	21514960	21517805	AARA009512	lupus_La_protein	267	0.0597796	0.620508
3R	28115165	28118135	AARA008722	protein_transport_protein_SEC61_subunit_alpha	152	0.0585045	0.565473
3R	35058422	35060548	AARA011872	60S_ribosomal_protein_L9	170	0.0584386	0.693174
3R	17356058	17357723	AARA010821	28S_ribosomal_protein_S18c_mitochondrial	153	0.0583573	0.559376
3R	20339771	20348177	AARA009459	Brefeldin_A-inhibited_guanine_nucleotide-exchange_protein	478	0.057357	0.644357
3R	14527066	14531536	AARA010939	peptidylprolyl_isomerase_domain_and_WD_repeat-containing_protein	470	0.0565187	0.7343
3R	24171732	24179128	AARA006559	Protein_real-time	933	0.0553042	0.727273
3R	31644933	31647668	AARA000276	60S_ribosomal_protein_L34	188	0.0551259	0.477951
3R	31900775	31906941	AARA000258	FK506-binding_protein_4/5	459	0.0551207	0.61319
3R	20990628	20996270	AARA009496	DNA_excision_repair_protein_ERCC-5	437	0.0537664	0.670284
3R	26222439	26229425	AARA008667	tetratricopeptide_repeat_protein	815	0.0522711	0.727273
3R	18859615	18866549	AARA009373	Stress-activated_map_kinase-interacting_protein	626	0.0519097	0.71401
3R	20222720	20224287	AARA009447	actin_related_protein_2/3_complex_subunit	132	0.0511639	0.420345
3R	18838644	18840614	AARA009371	ATP-binding_protein_involved_in_chromosome_partitioning	122	0.0509054	0.559376
3R	35680899	35684207	AARA011839	KIF1-binding_protein_homolog	270	0.0464433	0.457224
3R	23945367	23949707	AARA006561	Testis_development_protein_nyd-sp29	424	0.0462165	0.620544
3R	17838219	17853526	AARA010809	disintegrin_and_metalloproteinase_domain-containing_protein	1122	0.0439122	0.809069
3R	21518063	21522223	AARA009514	SET_and_MYND_domain-containing_protein	446	0.0432308	0.484279
3R	37441531	37444237	AARA011384	odorant_receptor_Or104	114	0.0430991	0.323247
3R	19238370	19241630	AARA009392	protein_hook	164	0.0412529	0.404878
3R	24202238	24205423	AARA006555	Ezrin-binding_protein_pace-1	275	0.0387264	0.565473
3R	20388433	20391370	AARA009465	Rac_GTPase-activating_protein	184	0.0364184	0.491517
3R	24200166	24203542	AARA006556	60S_ribosomal_protein_L5	279	0.0361674	0.497598
3R	24528675	24530793	AARA006538	Chitinase-3-like_protein	177	0.0350488	0.724172
3R	23942226	23945199	AARA006562	centrosomal_protein_CEP78	283	0.031073	0.53374
3R	37447824	37459821	AARA011385	Kelch-like_protein_diablo	647	0.0303047	0.557342
3R	20017422	20020815	AARA009429	U3_small_nucleolar_RNA-associated_protein_MPP10	286	0.0301196	0.564846
3R	17832739	17837127	AARA010810	Ras_suppressor_protein	560	0.0292394	0.625579
3R	30532845	30534677	AARA000326	Low_molecular_weight_phosphotyrosine_protein_phosphatase	210	0.0289244	0.557393
3R	20353187	20355913	AARA009461	actin-related_protein_2/3_complex_subunit_1A	222	0.0278367	0.559575
3R	31515555	31519841	AARA000289	bromodomain-containing_protein_7/9	308	0.0269359	0.539618
3R	27415531	27417808	AARA008687	forkhead_box_protein_G	138	0.0257568	0.331624
3R	28054764	28057263	AARA008717	Reticulon_4_interacting_protein	103	0.0233081	0.347116
3R	28064798	28066654	AARA008718	nucleolar_protein	160	0.0200942	0.340831
3R	25296852	25298843	AARA008613	NADH_dehydrogenase_ubiquinone_Fe-S_protein	153	0.0191617	0.484279
3R	37593026	37601240	AARA011401	fanconi_anemia_group_I_protein	461	0.0129123	0.420345
3R	20226344	20231064	AARA009448	dynamin_1-like_protein	416	0.0108921	0.6875
3R	29116647	29120149	AARA008768	Engulfment_and_cell_motility_protein	142	0.0087108	0.310939
3R	13080289	13082318	AARA011009	TIM21-like_protein_mitochondrial_precursor	189	0.00710739	0.191174
3R	13522498	13528295	AARA010986	forkhead_box_protein_L	327	0.00585699	0.274687
3R	37584717	37586572	AARA011397	YEATS_domain-containing_protein	125	0.00532713	0.22868
3R	13251411	13258684	AARA011003	RNA-binding_protein_5/10	459	0.00410412	0.30341
3R	13296063	13302256	AARA010999	protein_kinase_cGMP-dependent	361	-0.000595234	0.535169
3R	37602542	37604573	AARA011402	loss_of_heterozygosity_12_chromosomal_region_1_protein-like_protein	127	-0.00587261	0.420345
3R	37569070	37570616	AARA011393	proteasome_maturation_protein	59	-0.00629599	0.107792
3R	12709135	12717767	AARA011024	AMP-binding_domain_protein	863	-0.00824713	0.22868
3R	13116467	13119444	AARA011007	PQ-loop_repeat-containing_protein	244	-0.00960792	0.331624
