# Supplementary material for: The Genetic Basis of Host Preference and Resting Behavior in the Major African Malaria Vector, Anopheles arabiensis
Source: PLoS Genet. 2016 Sep 15;12(9):e1006303. doi: 10.1371/journal.pgen.1006303 (PMC5025075; doi:10.1371/journal.pgen.1006303)
Supplement: S9 Table — This table summarizes the collection dates and how many houses were visited. (XLSX) [file pgen.1006303.s009.xlsx]

## Sheet: Sheet1
Table S9: Years of sample collection with corresponding months and number of households visited.
Year	Month	HH
2012	February	2
	March	10
	April	4
	May	4
	August	4
	September	6
2013	February	7
	March	15
	May	10
	June	28
Total	10	87
