# Supplementary material for: The Genetic Basis of Host Preference and Resting Behavior in the Major African Malaria Vector, Anopheles arabiensis
Source: PLoS Genet. 2016 Sep 15;12(9):e1006303. doi: 10.1371/journal.pgen.1006303 (PMC5025075; doi:10.1371/journal.pgen.1006303)
Supplement: S10 Table — This table shows the results of the maximum model used to test for environmental effects on each phenotype. The model shows that the presence of livestock at the household level and trapping location (indoor or outdoor) were associated with the frequency of human-fed mosquitoes. (XLSX) [file pgen.1006303.s010.xlsx]

## Sheet: Sheet1
Table S10: Maximum model for the ratio of human to animal blood-fed resting An. arabiensis showing effect category, variables, and Chi-square test results.
Effect	Variable	χ2-value	P-value (χ2)
Fixed effects	livestock | village	3.01	0.22
	livestock	10.63	<0.0001
	village	3.81	0.14
	season	1.46	0.22
	location	6.5	0.01
Random effects	date	0.112	0.73
	household	32.6	<0.0001
